# Supplementary material for: Diverse biophysical and molecular mechanisms drive phytoplankton sinking in response to starvation
Source: PLoS Biol. 2025 Nov 19;23(11):e3003508. doi: 10.1371/journal.pbio.3003508 (PMC12668614; doi:10.1371/journal.pbio.3003508)
Supplement: S1 Data — See readme on the first datasheet for more details. (XLSX) [file pbio.3003508.s012.xlsx]

## Sheet: Readme
Supplementary Data
Manuscript title: Diverse biophysical and molecular mechanisms drive phytoplankton sinking in response to starvation
Manuscript authors: Yanqi Wu, Vieyiti K. Kouadio, Thomas R. Usherwood, Justin Li, Margaret Bisher, Reshum Aurora, Aaron Z. Lam, Alice R. Lam, Abigail K. R. Lytton-Jean, Scott R. Manalis, Teemu P. Miettinen
Sample name	Sample description
High	High nutrient culture
Low	Low nutrient culture
High-N	High nutrient culture without nitrogen
High-P	High nutrient culture without phosphorus
High-Si	High nutrient culture without silicon
Low Rescue	Low nutrient culture followed by a nutrient resupply (rescue)
Low+C75	Low nutrient culture treated with C75 lipid synthesis inhibitor
Low+cerulenin	Low nutrient culture treated with Cerulenin lipid synthesis inhibitor
Species are named according to their CCMP identifiers (see S3 Table)
Datasheets are numbered and labeled to match the manuscript figures
Notes on datasheets:
#1: Figs1,S1
Contains all simulation data
#2: FigS2
Contains examples of single-cell buoyant mass and volume measurement
Each row is a single cell, mass and volume measurements are not paired on a single-cell level.
#3: Figs2,S3,S4,S5A
Contains population average values for all buoyant mass, volume, density, sinking velocity, proliferation rate, water content, dry content, and dry density measurements.
These values were used to derive the sinking contributions by different biophysical metrics (summaries of these are shown in separate datasheets)
Cultures from different conditions with the same replicate ID are paired samples (originate from the same stock culture, were tested at the same time, and can be statistically analyzed as paired samples)
#4: Fig2D	Recreation of datasheet #3
Contains calculated Peclet values
#5: Fig3	Recreation of datasheet #3
Contains relative contributions of cell density versus volume
These values were calculated using the first-order Taylor expansion of data in Figs2,S3,S4,S5A. (See method for more info)
When presented in the figure, these values were averaged per species/condition.
#6: Figs4,S5B	Recreation of datasheet #3
Contains relative contributions of dry volume, dry density, and water
These values were calculated using the first-order Taylor expansion of data in Figs2,S3,S4,S5A. (See method for more info)
When presented in the figure, these values were averaged per species/condition and normalized to a total of 100%.
#7: Figs5A,5F,5G,S6A
Contains all lipid content data based on fluorescent labeling of neutral lipids
Each column represents different species and/or culture condition, each row represents a separate culture (population average values)
Data is normalized to the High nutrient condition within each experiment and species
#8: Figs5D,S6B
Contains all protein content data based on fluorescent labeling of free amine groups
Each column represents different species and/or culture condition, each row represents a separate culture (population average values)
Data is normalized to the High nutrient condition within each experiment and species
#9: Fig5E	Recreation of datasheets #7 & #8
Contains estimates of influences of lipids and proteins on sinking.
#10: Figs6B,S8B,S8C
Contains all starch granule data based on TEM
Each column represents different species, culture condition and/or quantified metric, and each row represents a separate cell
#11: Fig. 6C	Recreation of datasheet #10
Contains estimates of influence of starch on sinking.
#12: FigS7
Contains all lipid droplet data based on TEM
Each column represents different culture condition and/or quantified metric, and each row represents a separate cell or lipid droplet
#13: FigS8D
Contains acidocalcisomes counts based on TEM
#14: FigS8E	Recreation of datasheets #3, #7, #8, & #10
Contains normalized estimates of the relative sinking contributions of lipid, protein, carbohydrate (starch), and water.

## Sheet: #1_Figs1,S1
Species	CCMP362										CCMP1315										CCMP632										Generic
Simulated molecule	Water		Protein		Carb		Lipid		Dry		Water		Protein		Carb		Lipid		Dry		Water		Protein		Carb		Lipid		Dry		Water		Protein		Carb		Lipid		Dry
Fold-change in amount	V_sink change% by dens	V_sink change% by vol	V_sink change% by dens	V_sink change% by vol	V_sink change% by dens	V_sink change% by vol	V_sink change% by dens	V_sink change% by vol	V_sink change% by dens	V_sink change% by vol	V_sink change% by dens	V_sink change% by vol	V_sink change% by dens	V_sink change% by vol	V_sink change% by dens	V_sink change% by vol	V_sink change% by dens	V_sink change% by vol	V_sink change% by dens	V_sink change% by vol	V_sink change% by dens	V_sink change% by vol	V_sink change% by dens	V_sink change% by vol	V_sink change% by dens	V_sink change% by vol	V_sink change% by dens	V_sink change% by vol	V_sink change% by dens	V_sink change% by vol	V_sink change% by dens	V_sink change% by vol	V_sink change% by dens	V_sink change% by vol	V_sink change% by dens	V_sink change% by vol	V_sink change% by dens	V_sink change% by vol	V_sink change% by dens	V_sink change% by vol
0.1	57.4744	-19.8718	-48.3816	-12.6777	-23.5277	-4.10009	21.0716	-6.39765	-75.7982	-25.274	183.953	-25.1244	-52.3962	-3.14803	-43.7221	-1.77004	15.387	-2.07452	-143.181	-10.8094	86.1794	-22.5178	-45.4489	-8.39742	-25.2334	-3.09221	9.25694	-2.50335	-92.6616	-18.0203	88.1148	-22.6741	-51.8227	-8.38736	-31.7163	-3.4294	16.4891	-4.11841	-93.9727	-18.3171
0.105925	57.0533	-19.8059	-48.0286	-12.5994	-23.3687	-4.07357	20.931	-6.35817	-75.1331	-25.139	181.82	-25.1596	-52.045	-3.12762	-43.4315	-1.75849	15.2849	-2.06104	-142.167	-10.7429	85.4254	-22.482	-45.1314	-8.34434	-25.0642	-3.07213	9.19563	-2.48721	-91.9468	-17.9155	87.3497	-22.6348	-51.4611	-8.33441	-31.5032	-3.40718	16.3793	-4.09222	-93.245	-18.211
0.112202	56.6089	-19.7352	-47.6553	-12.5164	-23.2002	-4.04547	20.7821	-6.3163	-74.4321	-24.9954	179.6	-25.1922	-51.6731	-3.106	-43.1237	-1.74625	15.1767	-2.04677	-141.094	-10.6723	84.6338	-22.4422	-44.7954	-8.28807	-24.8849	-3.05086	9.1307	-2.4701	-91.1917	-17.8043	86.546	-22.5914	-51.0783	-8.27828	-31.2774	-3.38363	16.263	-4.06447	-92.4763	-18.0984
0.11885	56.1399	-19.6593	-47.2605	-12.4283	-23.0219	-4.0157	20.6244	-6.27191	-73.6934	-24.8425	177.291	-25.2214	-51.2792	-3.0831	-42.7977	-1.73328	15.0621	-2.03164	-139.959	-10.5974	83.8028	-22.3979	-44.4397	-8.22843	-24.695	-3.02832	9.06192	-2.45198	-90.3939	-17.6863	85.702	-22.5434	-50.6732	-8.21878	-31.0384	-3.35869	16.1398	-4.03505	-91.6642	-17.9788
0.125893	55.6451	-19.5777	-46.843	-12.3349	-22.833	-3.98415	20.4574	-6.22485	-72.9154	-24.6797	174.892	-25.2468	-50.8621	-3.05883	-42.4524	-1.71955	14.9408	-2.01562	-138.758	-10.518	82.9308	-22.3487	-44.0634	-8.16521	-24.494	-3.00445	8.98908	-2.43278	-89.5513	-17.5609	84.8161	-22.4902	-50.2446	-8.15572	-30.7852	-3.33226	16.0094	-4.00388	-90.8065	-17.8518
0.133352	55.123	-19.49	-46.4016	-12.2359	-22.6331	-3.95072	20.2805	-6.17494	-72.096	-24.5064	172.401	-25.2673	-50.4205	-3.03311	-42.0867	-1.70499	14.8123	-1.99864	-137.487	-10.4338	82.0162	-22.294	-43.6651	-8.0982	-24.2811	-2.97915	8.91193	-2.41243	-88.6613	-17.4277	83.8864	-22.4314	-49.791	-8.08887	-30.5172	-3.30426	15.8713	-3.97083	-89.9007	-17.7169
0.141254	54.5724	-19.3957	-45.935	-12.1308	-22.4214	-3.91531	20.0933	-6.12201	-71.2334	-24.3217	169.814	-25.2822	-49.9528	-3.00587	-41.6994	-1.68958	14.6761	-1.98065	-136.143	-10.3445	81.0572	-22.2332	-43.2437	-8.02716	-24.0557	-2.95235	8.83022	-2.39087	-87.7216	-17.2863	82.9112	-22.3662	-49.311	-8.018	-30.2334	-3.27459	15.725	-3.93581	-88.9443	-17.5736
0.149624	53.9916	-19.2941	-45.4417	-12.0194	-22.1973	-3.87778	19.8949	-6.06588	-70.3255	-24.125	167.131	-25.2905	-49.4576	-2.977	-41.2893	-1.67325	14.532	-1.96159	-134.722	-10.2498	80.052	-22.1655	-42.7979	-7.95185	-23.817	-2.92395	8.74367	-2.36802	-86.7295	-17.136	81.8885	-22.294	-48.8032	-7.94287	-29.9329	-3.24315	15.5701	-3.89869	-87.9348	-17.4214
0.158489	53.3792	-19.1847	-44.9203	-11.9012	-21.96	-3.83801	19.6849	-6.00635	-69.3704	-23.9153	164.348	-25.2911	-48.9332	-2.94641	-40.8549	-1.65594	14.3793	-1.9414	-133.218	-10.1493	78.9987	-22.0903	-42.3262	-7.87202	-23.5643	-2.89386	8.65201	-2.34381	-85.6823	-16.9764	80.8165	-22.2141	-48.2659	-7.86322	-29.6147	-3.20984	15.406	-3.85934	-86.8692	-17.2596
0.16788	52.7335	-19.0669	-44.3693	-11.7758	-21.7088	-3.79588	19.4626	-5.9432	-68.366	-23.6918	161.465	-25.2826	-48.378	-2.914	-40.3949	-1.63761	14.2176	-1.92	-131.628	-10.0427	77.8953	-22.0068	-41.8272	-7.78737	-23.2967	-2.86198	8.55493	-2.31816	-84.577	-16.8068	79.693	-22.1256	-47.6974	-7.77877	-29.2778	-3.17454	15.2323	-3.81764	-85.7447	-17.0877
0.177828	52.0527	-18.9397	-43.787	-11.6428	-21.4429	-3.75122	19.2271	-5.87622	-67.31	-23.4536	158.478	-25.2639	-47.7901	-2.87966	-39.9077	-1.61819	14.0463	-1.89733	-129.947	-9.92959	76.74	-21.9138	-41.2993	-7.69762	-23.0133	-2.8282	8.4521	-2.29097	-83.4109	-16.6265	78.516	-22.0275	-47.0961	-7.68922	-28.9211	-3.13714	15.0483	-3.77342	-84.5584	-16.905
0.188365	51.3352	-18.8025	-43.1717	-11.5016	-21.1614	-3.70391	18.9777	-5.80515	-66.2002	-23.1995	155.386	-25.2332	-47.1676	-2.84327	-39.3918	-1.59761	13.865	-1.87331	-128.169	-9.80959	75.5307	-21.8105	-40.7409	-7.60247	-22.7133	-2.79241	8.34321	-2.26215	-82.1807	-16.4349	77.2833	-21.9187	-46.4601	-7.59428	-28.5434	-3.09751	14.8534	-3.72655	-83.3071	-16.7107
0.199526	50.5791	-18.6543	-42.5218	-11.3519	-20.8634	-3.65376	18.7137	-5.72976	-65.0344	-22.9285	152.186	-25.1889	-46.5085	-2.8047	-38.8454	-1.57581	13.6729	-1.84785	-126.289	-9.68226	74.2651	-21.6957	-40.1504	-7.50156	-22.3957	-2.75448	8.22787	-2.23162	-80.8832	-16.2312	75.9928	-21.7982	-45.7873	-7.4936	-28.1436	-3.05551	14.6471	-3.67686	-81.9874	-16.5042
0.211349	49.7822	-18.4942	-41.8353	-11.1929	-20.548	-3.60062	18.4341	-5.64976	-63.8104	-22.6394	148.877	-25.1292	-45.8107	-2.76384	-38.2669	-1.55271	13.4695	-1.82088	-124.303	-9.54713	72.9412	-21.568	-39.5259	-7.39456	-22.0594	-2.71429	8.10572	-2.19925	-79.515	-16.0146	74.642	-21.6647	-45.0759	-7.38683	-27.7203	-3.01101	14.4286	-3.62418	-80.5961	-16.2846
0.223872	48.9426	-18.3209	-41.1103	-11.0243	-20.2141	-3.54431	18.1381	-5.56487	-62.5256	-22.3308	145.455	-25.0519	-45.0719	-2.72054	-37.6541	-1.52824	13.2541	-1.7923	-122.202	-9.40372	71.5565	-21.4261	-38.8654	-7.28108	-21.7034	-2.6717	7.97636	-2.16495	-78.0727	-15.7842	73.2285	-21.5167	-44.3235	-7.27359	-27.2722	-2.96384	14.1973	-3.56832	-79.1295	-16.051
0.237137	48.058	-18.1334	-40.3447	-10.8452	-19.8607	-3.48462	17.8247	-5.47479	-61.1777	-22.0015	141.918	-24.9547	-44.2898	-2.67464	-37.0053	-1.50231	13.026	-1.76201	-119.982	-9.2515	70.1086	-21.2683	-38.1671	-7.16073	-21.3265	-2.62657	7.83935	-2.1286	-76.5526	-15.5392	71.7499	-21.3525	-43.5279	-7.1535	-26.7978	-2.91386	13.9523	-3.50909	-77.5841	-15.8025
0.251189	47.1261	-17.9302	-39.5365	-10.6552	-19.4867	-3.42136	17.4929	-5.37917	-59.7643	-21.6499	138.263	-24.8351	-43.4617	-2.62601	-36.3182	-1.47484	12.7844	-1.72992	-117.637	-9.0899	68.595	-21.0929	-37.4288	-7.03308	-20.9275	-2.57875	7.69425	-2.09007	-74.9509	-15.2786	70.2034	-21.1705	-42.6867	-7.02611	-26.2957	-2.86089	13.6929	-3.44629	-75.956	-15.5381
0.266073	46.1445	-17.71	-38.6834	-10.4534	-19.0909	-3.35432	17.1415	-5.27767	-58.2829	-21.2744	134.488	-24.6901	-42.5851	-2.57447	-35.5906	-1.44573	12.5286	-1.69591	-115.158	-8.91834	67.013	-20.898	-36.6484	-6.89769	-20.505	-2.52807	7.54059	-2.04922	-73.2638	-15.0012	68.5862	-20.9687	-41.7974	-6.89099	-25.7641	-2.80476	13.4182	-3.37968	-74.2412	-15.2567
0.281838	45.1105	-17.471	-37.783	-10.2392	-18.672	-3.28326	16.7696	-5.16991	-56.731	-20.8733	130.59	-24.5167	-41.6572	-2.51984	-34.8202	-1.41489	12.2576	-1.65987	-112.539	-8.73618	65.3598	-20.6813	-35.8234	-6.75406	-20.0579	-2.47436	7.37785	-2.00593	-71.4872	-14.706	66.8953	-20.7449	-40.8574	-6.74764	-25.2014	-2.74526	13.1274	-3.30905	-72.4358	-14.9572
0.298538	44.0213	-17.2115	-36.8331	-10.0118	-18.2287	-3.20794	16.3758	-5.0555	-55.1061	-20.4449	126.564	-24.3114	-40.6749	-2.46195	-34.0044	-1.38221	11.9708	-1.62167	-109.773	-8.54274	63.6322	-20.4404	-34.9514	-6.60168	-19.5846	-2.41744	7.20551	-1.96003	-69.6169	-14.3919	65.1277	-20.4967	-39.8638	-6.59556	-24.6059	-2.6822	12.8195	-3.23414	-70.5354	-14.6384
0.316228	42.8741	-16.9295	-35.831	-9.7702	-17.7597	-3.1281	15.9589	-4.93401	-53.4058	-19.9871	122.408	-24.0703	-39.6351	-2.40058	-33.1406	-1.34758	11.667	-1.58119	-106.851	-8.3373	61.8271	-20.1725	-34.03	-6.44002	-19.0836	-2.35711	7.02299	-1.91137	-67.6485	-14.0573	63.2799	-20.2213	-38.8138	-6.43421	-23.9756	-2.61537	12.4935	-3.15468	-68.5358	-14.2989
0.334965	41.6656	-16.6228	-34.7741	-9.51365	-17.2634	-3.04347	15.5175	-4.80498	-51.6274	-19.4978	118.117	-23.7892	-38.5345	-2.33554	-32.226	-1.31089	11.3453	-1.53829	-103.766	-8.11907	59.941	-19.8748	-33.0563	-6.26849	-18.5533	-2.29317	6.82971	-1.85979	-65.5777	-13.7011	61.3483	-19.9158	-37.7043	-6.26299	-23.3085	-2.54453	12.1483	-3.07039	-66.4324	-13.9373
0.354813	40.3925	-16.2888	-33.6597	-9.24112	-16.7383	-2.95376	15.0503	-4.66792	-49.7685	-18.9747	113.686	-23.4634	-37.3697	-2.2666	-31.2575	-1.27201	11.0047	-1.49282	-100.508	-7.88724	57.97	-19.5438	-32.0277	-6.08648	-17.9921	-2.2254	6.62503	-1.80511	-63.3998	-13.3217	59.3291	-19.5768	-36.532	-6.0813	-22.6025	-2.46943	11.7829	-2.98098	-64.2208	-13.5521
0.375837	39.0511	-15.9248	-32.4849	-8.9516	-16.1828	-2.85865	14.5557	-4.52231	-47.8267	-18.4155	109.111	-23.0877	-36.1368	-2.19352	-30.2322	-1.2308	10.6441	-1.44462	-97.0696	-7.64093	55.9102	-19.1757	-30.9411	-5.89332	-17.3982	-2.15357	6.40828	-1.74712	-61.1101	-12.9176	57.218	-19.2005	-35.2936	-5.88847	-21.8554	-2.38983	11.396	-2.88612	-61.896	-13.1416
0.398107	37.6376	-15.5279	-31.2468	-8.64398	-15.5951	-2.75782	14.0321	-4.3676	-45.7994	-17.8176	104.386	-22.6563	-34.832	-2.11606	-29.1466	-1.18714	10.2622	-1.39354	-93.4401	-7.37917	53.7569	-18.7664	-29.7935	-5.68831	-16.7696	-2.07744	6.17876	-1.68564	-58.7038	-12.4869	55.0105	-18.7829	-33.9856	-5.6838	-21.0648	-2.30545	10.9864	-2.78546	-59.4533	-12.7042
0.421697	36.1478	-15.0945	-29.9423	-8.31708	-14.9734	-2.65092	13.4779	-4.20318	-43.6842	-17.1781	99.5046	-22.1629	-33.4511	-2.03394	-27.9972	-1.14087	9.85792	-1.33939	-89.6099	-7.10098	51.5054	-18.3111	-28.5817	-5.4707	-16.1044	-1.99673	5.9357	-1.62045	-56.1759	-12.028	52.7016	-18.3191	-32.6042	-5.46654	-20.2282	-2.216	10.5528	-2.67866	-56.8876	-12.238
0.446684	34.577	-14.621	-28.5683	-7.96966	-14.3159	-2.53758	12.8913	-4.02842	-41.4788	-16.4941	94.46	-21.6005	-31.9899	-1.94687	-26.7804	-1.09184	9.42983	-1.28199	-85.5689	-6.80526	49.1502	-17.8045	-27.3021	-5.2397	-15.4005	-1.91118	5.67833	-1.55132	-53.5214	-11.5387	50.2858	-17.8041	-31.1456	-5.23589	-19.3431	-2.12116	10.0937	-2.56532	-54.194	-11.7409
0.473151	32.9204	-14.1029	-27.1215	-7.60037	-13.6205	-2.4174	12.2704	-3.84262	-39.1808	-15.7623	89.2444	-20.9612	-30.4437	-1.85457	-25.4921	-1.03987	8.9766	-1.22115	-81.3064	-6.49087	46.6854	-17.2408	-25.9514	-4.99446	-14.6557	-1.82048	5.4058	-1.478	-50.7349	-11.0171	47.7571	-17.2319	-29.6058	-4.991	-18.4067	-2.02061	9.60782	-2.44502	-51.3672	-11.2109
0.501187	31.1723	-13.5356	-25.5984	-7.20778	-12.885	-2.28997	11.6132	-3.64506	-36.788	-14.9795	83.8491	-20.2366	-28.8076	-1.75671	-24.1284	-0.9848	8.49675	-1.15664	-76.811	-6.15655	44.1041	-16.6132	-24.5258	-4.73406	-13.8677	-1.72433	5.11722	-1.40024	-47.8112	-10.4608	45.1086	-16.596	-27.9805	-4.73096	-17.416	-1.91401	9.09347	-2.31733	-48.4019	-10.6455
0.530884	29.3269	-12.9138	-23.9957	-6.79035	-12.1073	-2.15483	10.9177	-3.43494	-34.2983	-14.1419	78.2643	-19.4168	-27.0766	-1.65295	-22.6847	-0.92643	7.98873	-1.08826	-72.0714	-5.801	41.3991	-15.9142	-23.0214	-4.45755	-13.034	-1.6224	4.81166	-1.31777	-44.745	-9.8675	42.3331	-15.889	-26.2653	-4.45481	-16.368	-1.80097	8.54904	-2.18177	-45.2927	-10.0423
0.562341	27.3775	-12.2313	-22.3095	-6.34646	-11.285	-2.01152	10.1815	-3.21141	-31.7094	-13.2457	72.4791	-18.4915	-25.2453	-1.54292	-21.1565	-0.864566	7.45092	-1.01575	-67.0752	-5.4228	38.5618	-15.1354	-21.4343	-4.16388	-12.1521	-1.51432	4.48812	-1.23028	-41.5307	-9.23451	39.422	-15.1026	-24.4556	-4.16149	-15.2595	-1.6811	7.97278	-2.03785	-42.0341	-9.39875
0.595662	25.3168	-11.4814	-20.5364	-5.87435	-10.4157	-1.85953	9.40247	-2.97357	-29.0195	-12.2866	66.4813	-17.4486	-23.3079	-1.42624	-19.5388	-0.798995	6.88157	-0.938878	-61.81	-5.02042	35.5829	-14.2673	-19.7602	-3.85196	-11.2191	-1.39972	4.14555	-1.13748	-38.1628	-8.55908	36.3661	-14.2273	-22.5465	-3.84992	-14.087	-1.55399	7.36287	-1.88503	-38.6207	-8.71189
0.630957	23.1366	-10.6564	-18.6723	-5.37214	-9.4967	-1.69832	8.57799	-2.72044	-26.2267	-11.2604	60.257	-16.2752	-21.2586	-1.30251	-17.8266	-0.729494	6.27887	-0.857366	-56.2627	-4.59224	32.4516	-13.2988	-17.9948	-3.52061	-10.2323	-1.27821	3.78284	-1.03901	-34.6357	-7.83822	33.1546	-13.2527	-20.5331	-3.51891	-12.847	-1.41919	6.71735	-1.72273	-35.0469	-7.97871
0.668344	20.8278	-9.74761	-16.7135	-4.83786	-8.52533	-1.52732	7.7055	-2.45097	-23.3293	-10.1623	53.791	-14.9564	-19.0909	-1.17128	-16.0143	-0.655823	5.64087	-0.770931	-50.4198	-4.13651	29.1557	-12.2176	-16.1335	-3.16857	-9.1886	-1.14936	3.39882	-0.934545	-30.9436	-7.06874	29.7758	-12.1665	-18.4102	-3.1672	-11.5358	-1.27622	6.03418	-1.55034	-31.3069	-7.19593
0.707946	18.3802	-8.74512	-14.6559	-4.26935	-7.49871	-1.34593	6.78222	-2.16402	-20.3256	-8.98727	47.0659	-13.4759	-16.7983	-1.0321	-14.0961	-0.577729	4.96554	-0.679271	-44.2672	-3.65138	25.6814	-11.0097	-14.1716	-2.79451	-8.08481	-1.01271	2.99224	-0.823691	-27.081	-6.2472	26.2158	-10.9552	-16.1722	-2.79345	-10.1492	-1.12458	5.31121	-1.36721	-27.3952	-6.36006
0.749894	15.782	-7.63767	-12.4953	-3.66433	-6.41385	-1.1535	5.80523	-1.85837	-17.2141	-7.73	40.0623	-11.8155	-14.3737	-0.884469	-12.0661	-0.494944	4.25073	-0.582062	-37.7904	-3.13483	22.0127	-9.65891	-12.1042	-2.39698	-6.91759	-0.867791	2.5618	-0.70605	-23.0419	-5.36993	22.4592	-9.603	-13.8137	-2.3962	-8.68322	-0.963736	4.54613	-1.17264	-23.3061	-5.46733
0.794328	13.0202	-6.41236	-10.2277	-3.02036	-5.26759	-0.949336	4.77144	-1.53272	-13.9936	-6.38485	32.7584	-9.95459	-11.8098	-0.727866	-9.91777	-0.407182	3.49415	-0.478963	-30.9744	-2.58472	18.1313	-8.14661	-9.92618	-1.97447	-5.6834	-0.714086	2.10609	-0.581195	-18.8208	-4.43301	18.4882	-8.09215	-11.3288	-1.97394	-7.1334	-0.793107	3.73655	-0.965882	-19.0338	-4.51374
0.841395	10.0797	-5.05438	-7.84873	-2.33483	-4.05662	-0.732711	3.67758	-1.18565	-10.6628	-4.94582	25.1297	-7.87017	-9.09882	-0.561731	-7.64434	-0.31414	2.69339	-0.369608	-23.8036	-1.99874	14.016	-6.45144	-7.63231	-1.52532	-4.37856	-0.551051	1.62365	-0.448666	-14.4117	-3.43222	14.2824	-6.40205	-8.71131	-1.525	-5.49514	-0.612088	2.87991	-0.746128	-14.5727	-3.49497
0.891251	6.94325	-3.54668	-5.35406	-1.60495	-2.77748	-0.502844	2.52019	-0.815625	-7.22081	-3.40655	17.1485	-5.53636	-6.23266	-0.385471	-5.23866	-0.215494	1.84593	-0.25361	-16.262	-1.37443	9.64229	-4.54864	-5.21711	-1.04779	-2.99914	-0.37811	1.11294	-0.307978	-9.80901	-2.36306	9.81804	-4.50902	-5.95505	-1.04764	-3.76359	-0.420032	1.97352	-0.512521	-9.91707	-2.40643
0.944061	3.59103	-1.86953	-2.7393	-0.827734	-1.42654	-0.258902	1.29562	-0.421003	-3.66676	-1.76032	8.78372	-2.92397	-3.20272	-0.198452	-2.6932	-0.110902	0.949076	-0.130554	-8.33316	-0.70913	4.98147	-2.40939	-2.67495	-0.540019	-1.54106	-0.194644	0.572297	-0.158607	-5.007	-1.2207	5.06788	-2.38564	-3.05352	-0.53998	-1.93366	-0.216248	1.01455	-0.264141	-5.06137	-1.2432
1	NaN	NaN	NaN	NaN	NaN	NaN	NaN	NaN	-1.83682e-13	-1.08048e-14	NaN	NaN	NaN	NaN	NaN	NaN	NaN	NaN	NaN	NaN	NaN	NaN	NaN	NaN	NaN	NaN	NaN	NaN	NaN	NaN	NaN	NaN	NaN	NaN	NaN	NaN	NaN	NaN	NaN	NaN
1.05925	-3.85671	2.08871	2.86833	0.881659	1.50611	0.274806	-1.37076	0.449311	3.77995	1.88192	-9.24249	3.27293	3.38495	0.210603	2.84934	0.1176	-1.00429	0.13852	8.75494	0.756013	-5.34163	2.71914	2.81374	0.574401	1.62855	0.206522	-0.605788	0.168439	5.21759	1.30455	-5.42293	2.68518	3.21243	0.574445	2.04298	0.229495	-1.07329	0.280961	5.27252	1.32878
1.12202	-8.01058	4.42806	5.87022	1.82088	3.09595	0.566523	-2.82099	0.929016	7.67339	3.89337	-18.989	6.93729	6.96207	0.434124	5.86365	0.242309	-2.06693	0.285507	17.9496	1.56218	-11.0902	5.79489	5.77245	1.18547	3.34933	0.425665	-1.247	0.347345	10.6513	2.69883	-11.2448	5.71374	6.59091	1.18566	4.20117	0.473072	-2.20866	0.57988	10.7616	2.74914
1.1885	-12.4988	7.05523	9.01021	2.82155	4.77386	0.876223	-4.35527	1.44137	11.6804	6.04272	-29.2911	11.0415	10.7418	0.671379	9.05225	0.374566	-3.19126	0.441492	27.6024	2.42203	-17.3016	9.28301	8.88249	1.83565	5.16733	0.658222	-1.9257	0.537397	16.3065	4.18912	-17.5177	9.13752	10.1428	1.83609	6.48073	0.731622	-3.40962	0.897977	16.4725	4.2675
1.25893	-17.3656	10.0144	12.2929	3.88781	6.54436	1.20505	-5.97847	1.98883	15.801	8.33879	-40.2073	15.641	14.735	0.923238	12.425	0.514837	-4.38078	0.607044	37.7323	3.33932	-24.0427	13.2504	12.1504	2.52756	7.08775	0.905036	-2.64403	0.73932	22.1886	5.78212	-24.3035	13.0182	13.8756	2.52839	8.8881	1.00609	-4.67989	1.23656	22.4105	5.89069
1.33352	-22.664	13.3587	15.7227	5.0241	8.41219	1.55423	-7.69572	2.57405	20.0348	10.7908	-51.8051	20.7993	18.9532	1.19063	15.9922	0.663617	-5.63919	0.782769	48.3584	4.3181	-31.3946	17.778	15.5828	3.26398	9.11606	1.16701	-3.40429	0.953894	28.3027	7.48495	-31.6764	17.4298	17.797	3.26537	11.43	1.2975	-6.02338	1.59706	28.5805	7.62598
1.41254	-28.4577	17.1518	19.3043	6.23512	10.3823	1.92505	-9.51249	3.19991	24.3815	13.4086	-64.1615	26.5896	23.4084	1.47454	19.7647	0.821434	-6.97038	0.969312	59.5006	5.36272	-39.4563	22.9643	19.1867	4.04792	11.258	1.4451	-4.2089	1.18195	34.6538	9.30522	-39.7262	22.4616	21.9151	4.05004	14.1136	1.60692	-7.44424	1.98097	34.9876	9.48113
1.49624	-34.8248	21.4718	23.0422	7.52592	12.4597	2.31892	-11.4346	3.86954	28.8405	16.2022	-77.3655	33.0968	28.1132	1.77604	23.754	0.98885	-8.37847	1.16736	71.1791	6.47784	-48.3494	28.9308	22.9689	4.88256	13.5195	1.74033	-5.0604	1.42438	41.247	11.251	-48.5625	28.2226	26.238	4.88563	16.9462	1.9355	-8.94682	2.38993	41.6364	11.4644
1.58489	-41.861	26.4145	26.9408	8.90187	14.6499	2.7373	-13.4681	4.58636	33.411	19.1825	-91.5202	40.4192	33.0807	2.09625	27.9723	1.16646	-9.86779	1.37766	83.4142	7.66847	-58.2258	35.8289	26.9367	5.77133	15.9069	2.05379	-5.96149	1.68214	48.0868	13.331	-58.3199	34.847	30.7738	5.7756	19.9355	2.28449	-10.5357	2.82571	48.5314	13.5846
1.6788	-49.6854	32.0988	31.0045	10.3687	16.9583	3.1818	-15.6196	5.35408	38.0921	22.3606	-106.745	48.6719	38.3248	2.43637	32.4321	1.35491	-11.4429	1.60098	96.227	8.93996	-69.2767	43.849	31.0972	6.71788	18.4267	2.38664	-6.91502	1.95625	55.1779	15.5542	-69.1662	42.5017	35.5312	6.72363	23.0895	2.65518	-12.2158	3.2902	55.6772	15.8509
1.77828	-58.4479	38.6748	35.2376	11.9324	19.3907	3.65409	-17.896	6.17674	42.8826	25.7483	-123.182	57.99	43.8597	2.79769	37.1468	1.55487	-13.1086	1.83818	109.639	10.2981	-81.7463	53.2348	35.458	7.72613	21.0857	2.74014	-7.924	2.24781	62.5247	17.9305	-81.3123	51.3968	40.5186	7.73368	26.4168	3.04898	-13.9921	3.78546	63.0779	18.2734
1.88365	-68.3396	46.3334	39.6444	13.5996	21.9531	4.15597	-20.3047	7.05875	47.7816	29.3578	-140.994	68.5328	49.7006	3.18159	42.1304	1.76706	-14.8699	2.09014	123.671	11.749	-95.9516	64.3025	40.0264	8.80025	23.8912	3.11559	-8.9916	2.55801	70.1312	20.47	-95.0276	61.8008	45.7449	8.80998	29.9259	3.46739	-15.8702	4.31368	70.7375	20.8625
1.99526	-79.6084	55.3223	44.229	15.3771	24.6516	4.68939	-22.8536	8.00493	52.7874	33.202	-160.377	80.4899	55.8631	3.58953	47.3977	1.99226	-16.7322	2.35783	138.345	13.2993	-112.311	77.4699	44.8101	9.94471	26.8504	3.51442	-10.1212	2.88811	78.0016	23.1839	-110.661	74.0618	51.219	9.95705	33.6261	3.91201	-17.8556	4.87726	78.6598	23.6294
2.11349	-92.5809	65.968	48.9955	17.2723	27.4927	5.25639	-25.551	9.02054	57.8989	37.2941	-181.565	94.0879	62.3637	4.02309	52.9641	2.23128	-18.7011	2.64228	153.684	14.9562	-131.391	93.3005	49.8167	11.1643	29.9711	3.93814	-11.3163	3.23948	86.1395	26.0835	-128.675	88.6391	56.9497	11.1797	37.5268	4.38454	-19.9544	5.47877	86.8485	26.5858
2.23872	-107.696	78.7097	53.9477	19.2929	30.483	5.85918	-28.406	10.1113	63.1142	41.6481	-204.837	109.6	69.2193	4.48395	58.846	2.48501	-20.7824	2.94457	169.71	16.7272	-153.969	112.573	55.054	12.4641	33.2615	4.38837	-12.5807	3.61357	94.5485	29.1813	-149.687	106.152	62.9463	12.4832	41.6378	4.88682	-22.173	6.121	95.3068	29.7441
2.37137	-125.561	94.1528	59.0893	21.4472	33.6293	6.50011	-31.428	11.2836	68.432	46.2785	-230.533	127.359	76.4479	4.9739	65.0602	2.75436	-22.9824	3.26589	186.446	18.6204	-181.155	136.395	60.5298	13.8496	36.7299	4.86682	-13.9182	4.01198	103.232	32.4901	-174.555	127.454	69.2179	13.8729	45.9695	5.4208	-24.5181	6.80697	104.038	33.1177
2.51189	-147.032	113.155	64.424	23.744	36.9387	7.18168	-34.6274	12.5443	73.8503	51.2003	-259.067	147.772	84.0677	5.49487	71.6247	3.04035	-25.3075	3.6075	203.914	20.6446	-214.577	166.393	66.2518	15.3265	40.385	5.37534	-15.3332	4.43638	112.193	36.0237	-204.491	153.756	75.7736	15.3549	50.5324	5.98857	-26.9967	7.53995	113.045	36.7204
2.66073	-173.366	136.972	69.9551	26.1925	40.4184	7.90659	-38.0151	13.901	79.3675	56.4293	-290.953	171.345	92.0983	6.0489	78.5582	3.34404	-27.7647	3.97074	222.139	22.8091	-256.735	205.065	72.2279	16.9012	44.2359	5.9159	-16.83	4.88863	121.435	39.7964	-241.275	186.837	82.6229	16.9354	55.3375	6.59235	-29.6163	8.32348	122.331	40.5668
2.81838	-206.481	167.521	75.6859	28.8025	44.0758	8.6777	-41.6029	15.362	84.9817	61.9816	-326.833	198.71	100.559	6.63821	85.8803	3.66655	-30.3611	4.35706	241.142	25.1239	-311.659	256.439	78.466	18.5802	48.2919	6.4906	-18.4133	5.37067	130.96	43.8237	-287.627	229.415	89.775	18.6212	60.3962	7.23455	-32.3848	9.1614	131.897	44.6726
2.98538	-249.454	207.878	81.6196	31.5846	47.9186	9.49809	-45.4036	16.9365	90.691	67.8742	-367.52	230.675	109.472	7.26514	93.6116	4.0091	-33.1043	4.76801	260.949	27.5998	-386.306	327.471	84.9738	20.3706	52.5628	7.1017	-20.088	5.88466	140.771	48.1215	-347.922	285.862	97.2391	20.4194	65.7203	7.91771	-35.3106	10.0579	141.748	49.0539
3.16228	-307.554	263.312	87.7588	34.5496	51.9547	10.371	-49.4308	18.6346	96.4937	74.1246	-414.061	268.275	118.857	7.93222	101.773	4.37298	-36.0021	5.20524	281.582	30.248	-493.798	431.279	91.7591	22.2799	57.0585	7.75159	-21.8592	6.43288	150.869	52.7067	-429.675	363.69	105.025	22.3378	71.322	8.64457	-38.4025	11.0175	151.883	53.728
3.34965	-390.616	343.658	94.1063	37.7092	56.1921	11.3	-53.6993	20.4675	102.388	80.751	-467.826	312.871	128.738	8.64216	110.388	4.75957	-39.063	5.67055	303.065	33.0808			98.8297	24.3163	61.7896	8.44286	-23.7326	7.01781	161.259	57.5972	-546.97	476.981	113.141	24.3844	77.2139	9.41805	-41.6698	12.0451	162.307	58.713
3.54813	-519.356	469.629	100.665	41.0758	60.6391	12.2888	-58.2251	22.4473	108.371	87.7722	-530.641	366.281	139.136	9.39784	119.48	5.17036	-42.2957	6.16585	325.423	36.1113			106.193	26.4881	66.7667	9.17825	-25.7138	7.64214	171.94	62.8117			121.597	26.5681	83.4088	10.2413	-45.1226	13.146	173.02	64.0277
3.75837			107.436	44.6621	65.3039	13.3413	-63.0256	24.5878	114.443	95.2078	-605	430.986	150.077	10.2024	129.073	5.60692	-45.7093	6.6932	348.679	39.3534			113.857	28.8046	72.0009	9.96071	-27.8091	8.30878	182.915	68.3699			130.402	28.8982	89.9202	11.1177	-48.7713	14.3262	184.024	69.6922
3.98107			114.422	48.4819	70.1952	14.462	-68.1196	26.9039	120.6	103.078			161.584	11.0591	139.192	6.07093	-49.3135	7.2548	372.859	42.8218			121.829	31.2754	77.5036	10.7934	-30.025	9.02087	194.187	74.2922			139.566	31.3845	96.7617	12.0507	-52.6271	15.5919	195.321	75.7273
4.21697			121.625	52.5494	75.3216	15.6553	-73.5278	29.4124	126.841	111.403			173.684	11.9715	149.864	6.56421	-53.1183	7.85304	397.986	46.5325			130.116	33.9108	83.2866	11.6797	-32.3683	9.78181	205.755	80.6005			149.097	34.0375	103.947	13.0443	-56.7017	16.9501	206.911	82.155
4.46684			129.047	56.8799	80.692	16.9261	-79.2725	32.1319	133.165	120.206			186.402	12.9434	161.118	7.08868	-57.1343	8.49047	424.086	50.5023			138.725	36.7217	89.3617	12.6231	-34.8463	10.5953	217.622	87.3173			159.003	36.8686	111.492	14.1026	-61.0079	18.4083	218.797	88.9981
4.73151			136.688	61.4892	86.3152	18.2797	-85.3785	35.083	139.57	129.508			199.765	13.979	172.982	7.64641	-61.3726	9.16984	451.183	54.7491			147.664	39.7199	95.7415	13.6276	-37.4668	11.4654	229.789	94.4665			169.295	39.8895	119.41	15.2299	-65.559	19.9748	230.979	96.2807
5.01187			144.551	66.3938	92.2004	19.7216	-91.8727	38.2886	146.055	139.333			213.801	15.0826	185.486	8.23962	-65.8447	9.89411	479.303	59.2921			156.94	42.9175	102.439	14.6973	-40.2379	12.3963	242.257	102.073			179.979	43.1129	127.716	16.4309	-70.3693	21.6586	243.459	104.028
5.30884			152.636	71.6114	98.3565	21.2577	-98.7849	41.7746	152.617	149.704			228.539	16.259	198.661	8.87066	-70.5628	10.6665	508.47	64.1516			166.558	46.3278	109.466	15.8366	-43.1682	13.393	255.026	110.162			191.066	46.5524	136.426	17.7108	-75.4541	23.4696	256.237	112.266
5.62341			160.943	77.1602	104.793	22.8945	-106.148	45.5696	159.256	160.647			244.007	17.5131	212.54	9.54207	-75.5395	11.4904	538.711	69.3493			176.526	49.9644	116.837	17.0503	-46.2671	14.4604	268.1	118.762			202.562	50.222	145.557	19.0749	-80.8297	25.4187	269.314	121.023
5.95662			169.475	83.0594	111.519	24.6386	-113.999	49.706	165.971	172.188			260.237	18.8503	227.156	10.2566	-80.7883	12.3695	570.05	74.908			186.85	53.8421	124.564	18.3433	-49.5442	15.6042	281.477	127.9			214.477	54.137	155.122	20.529	-86.5135	27.5176	282.692	130.326
6.30957			178.23	89.3291	118.543	26.4974	-122.377	54.22	172.761	184.351			277.257	20.2765	242.545	11.0171	-86.323	13.3079	602.515	80.8523			197.536	57.9765	132.663	19.7211	-53.0099	16.8306	295.159	137.606			226.819	58.3133	165.141	22.0792	-92.5243	29.7793	296.37	140.206
6.68344			187.21	95.9902	125.876	28.4785	-131.329	59.1524	179.624	197.166			295.101	21.7979	258.743	11.8267	-92.1582	14.3099	636.13	87.208			208.59	62.3838	141.146	21.1894	-56.6754	18.1462	309.148	147.911			239.594	62.7678	175.627	23.7323	-98.8821	32.2182	310.351	150.694
7.07946			196.415	103.065	133.526	30.5901	-140.905	64.5496	186.561	210.661			313.8	23.421	275.787	12.6888	-98.3091	15.38	670.924	94.0026			220.018	67.0814	150.028	22.7546	-60.5523	19.5582	323.443	158.847			252.81	67.5184	186.599	25.4951	-105.609	34.85	324.635	161.823
7.49894			205.844	110.576	141.502	32.841	-151.161	70.4637	193.57	224.864			333.387	25.1531	293.716	13.6069	-104.792	16.5234	706.923	101.265			231.825	72.0877	159.323	24.4231	-64.6533	21.0747	338.047	170.448			266.476	72.5842	198.074	27.3754	-112.727	37.6919	339.222	173.626
7.94328			215.498	118.547	149.815	35.2405	-162.161	76.9542	200.65	239.807			353.895	27.0018	312.569	14.5849	-111.623	17.7455	744.154	109.026			244.017	77.4218	169.046	26.202	-68.9917	22.7043	352.959	182.749			280.598	77.985	210.069	29.3812	-120.263	40.763	354.114	186.138
8.41395			225.377	127.004	158.472	37.7986	-173.979	84.0888	207.803	255.521			375.359	28.9752	332.389	15.627	-118.819	19.0521	782.646	117.319			256.598	83.1041	179.212	28.099	-73.582	24.4565	368.182	195.785			295.183	83.7419	222.601	31.5212	-128.243	44.0843	369.312	199.397
8.91251			235.481	135.972	167.483	40.5257	-186.697	91.945	215.027	272.038			397.813	31.0822	353.217	16.7374	-126.4	20.4497	822.426	126.178			269.575	89.1561	189.835	30.122	-78.4393	26.3419	383.716	209.595			310.238	89.8773	235.687	33.8045	-136.698	47.6791	384.816	213.44
9.44061			245.808	145.478	176.857	43.4331	-200.407	100.612	222.323	289.392			421.292	33.3321	375.098	17.921	-134.384	21.945	863.523	135.64			282.951	95.6002	200.931	32.2797	-83.5803	28.3718	399.563	224.219			325.77	96.4145	249.346	36.241	-145.658	51.5729	400.629	228.308
10			256.36	155.55	186.603	46.5327	-215.219	110.191	229.691	307.619			445.833	35.7349	398.077	19.1828	-142.792	23.5455	905.967	145.742			296.731	102.46	212.514	34.5814	-89.0226	30.5588	415.723	239.696			341.786	103.378	263.595	38.8413	-155.16	55.7942	416.751	244.04

## Sheet: #2_FigS2
Species	CCMP1870		CCMP222		CCMP362		CCMP632		CCMP708		CCMP908		CCMP1315		CCMP1323		CCMP2090				CCMP1870		CCMP222		CCMP362		CCMP632		CCMP708		CCMP908		CCMP1315		CCMP1323		CCMP2090
Nutrient Condition	High	Low	High	Low	High	Low	High	Low	High	Low	High	Low	High	Low	High	Low	High	Low			High	Low	High	Low	High	Low	High	Low	High	Low	High	Low	High	Low	High	Low	High	Low
Buoyant mass (pg)	50.1289	196.459	46.7161	119.765	23.1974	25.5248	5.13414	2.18019	4.08404	5.7253	58.9227	119.953	4.39028	6.39062	3.11533	4.0212	2.09952	5.12437		Volume (fL)	1229.83	1746.38	301.918	582.701	86.9391	226.64	52.0647	18.053	123.955	184.331	689.088	399.406	46.6839	6.83291	29.0743	24.6107	10.792	35.0053
	53.5263	219.818	24.8925	66.2749	32.1343	18.2113	3.32854	2.18948	4.32205	7.03416	58.8885	77.0807	8.42633	32.1139	2.24907	1.54036	1.23738	3.20826			665.345	2424.35	227.656	405.332	112.639	111.105	38.8574	20.6822	72.3246	196.299	339.874	361.661	43.3821	117.489	34.455	47.2342	101.531	46.3782
	66.5836	222.188	20.322	57.9478	24.5987	23.2583	4.83677	2.97877	5.29474	7.38912	59.3162	94.9424	3.74355	5.64542	2.41463	3.84443	1.38544	3.7901			1131.02	1238.64	206.483	215.382	134.503	109.647	18.9854	30.3583	137.534	403.74	361.968	299.06	8.56025	129.474	36.5339	38.0625	20.9726	50.2915
	68.3378	244.904	15.3791	96.0411	15.8743	26.3502	5.54174	1.87452	5.39937	7.46671	68.3437	41.6025	5.20445	8.9401	4.66197	1.78152	1.57986	2.02282			852.203	1691.6	206.79	757.001	94.7642	81.7991	45.2165	17.1816	90.6598	171.136	237.073	252.417	12.4888	128.251	52.2481	24.6719	21.3089	98.8403
	73.3875	255.225	38.4114	90.3362	11.8128	17.9992	3.75311	1.98687	5.85721	7.62107	38.1067	115.905	1.33802	9.57317	5.62223	2.38495	1.27652	3.41489			1189.72	1150.59	134.906	545.57	136.958	118.086	63.3764	12.7487	98.178	182.796	489.624	646.126	77.6231	158.089	29.9914	21.6452	13.406	35.5556
	75.4318	256.124	36.9818	33.2866	11.1241	31.9453	4.14754	3.40927	5.86386	7.66706	47.5181	60.9882	6.39586	29.4542	3.47443	3.85913	2.07056	3.15225			890.358	1710.18	239.624	300.077	154.22	110.338	23.1432	14.5524	82.3744	246.318	592.118	719.774	50.7806	102.203	25.589	25.9559	15.6836	34.0881
	75.9186	261.298	39.3453	54.4527	12.0805	23.4141	4.17647	2.43006	5.87217	7.8039	73.8571	70.4392	6.60547	11.2232	4.21196	1.89954	1.08316	2.28167			1186.79	1725.84	415.459	633.027	99.9042	79.8044	58.7906	74.627	106.924	106.08	292.923	491.466	136.077	111.62	26.6896	30.9086	18.2517	23.877
	77.513	264.956	30.1966	51.328	9.99537	20.6218	4.05309	1.4431	5.97685	8.03727	35.0021	50.1823	1.48251	13.2474	2.77383	3.52531	1.69402	4.9113			866.878	1457.78	204.948	469.16	162.505	72.7465	95.1716	42.1592	180.648	183.717	434.388	141.024	97.434	153.198	50.4749	17.1205	22.5929	46.8674
	78.2536	267.963	25.4143	132.411	14.2927	26.4214	4.76865	3.17009	6.01395	8.04151	40.5311	52.7593	10.4057	25.5982	2.84885	2.03597	1.98554	3.02499			911.881	1066.45	189.298	352.244	117.549	136.575	92.1144	18.4351	119.275	171.442	372.401	139.49	119.691	219.234	34.8219	50.0469	12.7487	28.5851
	80.6925	273.553	18.8668	64.1447	11.9527	23.4637	4.76829	1.62973	6.08643	8.31822	74.2889	60.5568	6.53796	21.6131	4.28172	4.42995	1.16794	4.73673			2596.54	1755.19	229.191	567.971	206.694	154.22	63.2541	80.13	61.7377	301.861	260.088	283.41	102.754	55.0607	29.808	31.092	25.0387	27.4845
	80.8988	273.657	32.8781	30.6518	9.39728	12.0114	4.7754	2.15275	6.13044	8.41996	57.1006	59.2423	5.99781	9.54308	2.77933	2.47913	1.98625	2.67705			680.998	1389.3	170.272	421.289	81.7223	93.7668	15.2862	26.7508	107.154	421.845	280.648	407.691	33.2321	76.4002	31.9481	42.4649	17.8389	31.4589
	81.1392	274.577	41.2697	139.499	8.08781	26.8884	4.98579	1.68883	6.1501	8.4486	47.269	82.9432	4.66092	12.3752	5.06787	1.96903	1.71094	2.89075			565.557	1316.9	230.418	415.459	196.567	140.104	19.3064	11.4493	102.014	289.279	305.198	778.692	13.3448	57.0174	66.0056	21.2172	10.257	39.8969
	83.0759	276.516	27.7537	96.3878	13.7735	27.7741	4.47751	1.65334	6.19456	9.22606	35.87	88.9078	7.51503	23.3872	3.71203	2.30122	1.09248	4.67458			734.806	1576.16	165.976	748.409	98.063	131.742	41.2421	50.4749	67.4914	337.457	563.886	183.679	53.8379	235.376	73.0984	23.9381	15.4237	38.3683
	83.3101	279.088	35.4356	101.188	10.3444	21.1909	3.84235	3.19846	6.25845	9.31239	39.968	56.8387	2.51262	9.59558	4.81961	2.01653	1.01164	2.29311			1770.84	2408.7	137.131	617.07	163.732	113.253	47.2342	24.9164	100.786	256.444	585.98	435.923	24.4273	163.226	23.8158	21.9509	13.6658	32.2538
	83.6031	282.61	50.7849	78.1325	9.41781	17.2483	3.73529	2.03855	6.2762	9.43768	62.3216	62.8616	4.2173	8.06799	3.12296	1.94112	2.15008	3.22373			589.037	1042.97	192.367	437.86	144.707	203.318	58.546	21.3089	132.547	234.657	827.791	333.429	34.6996	90.5858	47.1119	22.9598	6.92463	29.5023
	83.8468	286.818	15.0862	233.044	10.8461	22.751	5.74841	1.92143	6.32997	9.54052	56.6159	42.6067	6.72068	13.6337	4.35987	2.68843	0.907831	3.61585			733.827	1516.48	241.465	704.22	77.3495	209.455	14.2926	18.909	69.486	187.399	378.846	410.453	49.3131	90.3412	34.883	48.5183	24.8553	53.043
	85.0407	287.414	35.1548	53.2191	10.9603	18.1971	5.57504	1.73084	6.33068	9.86112	74.2626	65.5977	3.70253	20.1871	3.07522	1.60866	1.19583	2.9854			740.676	2033.03	169.352	500.461	118.47	132.585	25.8336	14.9651	148.734	280.687	338.032	313.483	54.755	17.1205	39.2243	29.6857	22.7152	48.1514
	88.4731	288.685	28.6449	44.5237	7.77276	15.5222	5.09185	1.34387	6.42479	10.219	44.803	65.8867	7.83458	40.396	4.03179	2.45741	0.513356	5.29171			1216.14	2588.71	402.263	466.398	107.729	92.2325	8.86597	51.5144	135.616	273.322	624.032	278.5	85.9999	225.593	34.2716	28.6463	15.118	21.263
	88.9618	289.626	37.8633	74.5515	10.4928	22.3502	3.90235	2.17795	6.43291	10.2767	43.3652	68.1632	2.28867	29.8187	2.79796	1.90481	1.85315	3.94159			1224.94	2040.86	96.5478	441.542	110.414	144.707	21.4923	18.695	89.6625	146.586	463.541	707.499	63.4987	69.0017	21.2936	50.9641	11.006	39.3466
	88.9639	290.988	33.3381	88.4037	11.1392	16.7864	4.20566	2.46171	6.59036	10.3393	73.9769	55.0672	1.68424	2.18852	2.69947	2.69909	1.77141	0.622624			1285.6	1243.53	306.828	243	169.87	146.855	33.5378	8.02523	100.019	133.314	375.47	328.826	72.7315	37.2065	24.0604	47.6622	10.2264	27.4234
	89.9462	292.873	34.3985	98.4655	18.3465	27.0421	5.71111	1.76842	6.61125	10.3398	34.9633	83.276	0.890376	10.1688	2.46886	2.3658	1.83499	3.53448			760.242	1107.54	466.092	443.997	92.923	146.241	23.1432	25.8948	157.633	291.427	489.624	334.657	97.0671	229.506	42.8318	15.3167	14.9957	35.6779
	90.0276	293.005	32.9382	39.229	9.69553	27.4075	3.96107	1.73777	6.65946	10.4897	51.2067	53.4191	1.19951	13.6553	4.2803	2.80912	1.73399	2.64305			711.326	1435.28	140.813	474.377	109.57	128.366	45.1553	27.4845	70.6368	194.15	332.202	424.569	196.244	104.16	18.8784	33.0487	12.4429	50.536
	90.2425	296.242	44.5903	77.0665	11.7792	20.937	6.23884	1.79255	6.68641	10.5254	42.8888	87.7856	6.23518	9.35249	3.95324	2.15947	1.04519	0.575277			1475.39	1978.24	338.742	544.649	72.5931	137.495	24.9164	18.4351	165.612	138.301	391.427	197.181	22.8375	74.9328	47.1119	36.3505	47.4177	38.4905
	90.273	296.864	48.1293	73.307	8.66524	13.423	4.17063	3.03869	6.79644	10.9227	47.6516	55.5428	4.08308	3.064	2.98382	3.91256	1.05079	3.62558			606.647	1559.52	145.416	451.362	98.3698	130.437	33.6601	28.2794	83.832	257.979	367.185	565.114	36.5951	78.418	30.9698	19.4287	17.946	24.9164
	90.542	297.15	57.5773	45.7925	18.3981	18.0348	3.93972	2.6552	6.81729	10.9279	63.7299	110.792	2.31362	10.7118	4.8841	1.93603	1.36275	2.82663			673.172	1884.32	160.453	427.426	106.348	121.845	52.615	6.64948	96.7971	285.597	597.028	581.071	39.1631	7.3985	43.9936	14.8581	11.3423	30.8475
	91.4612	297.394	17.2903	146.53	12.3449	31.3161	3.34331	2.30832	6.82653	10.971	75.3663	42.8928	4.04866	8.03379	3.03403	4.36337	2.72017	5.20455			1578.11	2338.26	308.669	208.324	101.745	124.07	28.7074	17.1816	94.3422	267.492	310.108	354.91	32.3149	89.7298	32.2538	65.8222	13.5894	7.18449
	91.6205	302.693	16.8682	102.907	12.479	31.2853	3.19552	3.32955	6.83065	10.9801	65.4915	86.6263	1.70216	6.48001	5.2259	2.28171	2.05273	3.15317			775.895	2631.76	158.305	391.216	149.617	230.936	65.2108	48.0291	79.4592	278.846	88.3967	368.719	77.5008	57.0174	38.1237	22.0121	18.8784	21.3089
	91.7881	303.642	44.7116	99.3762	9.51715	20.4207	3.2741	1.95755	6.83463	10.99	47.4641	81.1367	1.2125	21.2251	4.20861	2.4499	1.65941	5.51896			953.948	1307.12	286.268	613.387	85.0979	146.548	102.692	24.1827	165.612	266.571	469.371	347.545	12.4888	46.8062	33.0487	20.3	24.5496	40.1415
	92.1583	304.378	29.499	101.391	17.0245	23.8218	5.07308	2.72928	6.8358	11.0607	69.9681	58.6141	4.60364	26.5296	2.68392	2.7546	1.04694	2.96378			871.77	1440.17	273.38	308.976	87.6295	185.52	26.3839	14.904	114.058	141.063	299.06	318.086	52.1869	13.5894	31.2755	21.9051	16.7383	32.4372
	92.9404	307.199	18.9333	70.8062	17.0249	21.2245	2.89206	5.55037	6.84168	11.2254	60.3819	55.4767	2.27979	11.3171	4.62473	1.7142	1.53249	2.73016			629.148	1578.11	139.893	77.6755	183.372	132.585	23.8158	58.3014	50.2302	257.672	319.314	243.211	39.4689	48.3348	35.1276	21.4618	14.0633	35.5556
	93.3285	307.794	14.3767	99.8651	9.98707	20.9733	4.6855	2.16512	6.86511	11.2679	64.5572	57.9116	0.876379	5.97586	5.11875	2.22169	1.02554	3.63936			779.808	2072.16	210.779	462.409	132.739	88.5501	28.524	20.3612	135.923	282.528	489.624	313.79	135.099	65.5776	43.5656	29.4411	11.6481	49.9857
	93.7073	309.538	22.3541	57.4606	9.84735	21.1453	3.89604	1.66447	6.86921	11.3138	57.6613	65.9583	4.96441	22.0397	2.34011	1.71556	1.26943	2.80291			1096.78	1695.51	200.345	423.437	159.436	132.125	25.0387	16.6619	144.745	274.243	578.616	247.814	69.98	23.3267	28.7686	22.8375	43.6878	48.1514
	93.9249	311.199	20.6791	83.0314	9.54645	21.823	4.28942	2.29711	6.88318	11.3902	47.9425	56.5055	2.26802	8.89974	3.94856	0.347823	0.980419	5.0133			670.237	2169.99	192.06	407.48	85.2513	234.618	23.5713	16.402	81.0702	136.383	523.073	347.238	68.5737	13.1308	25.2222	60.0746	10.9602	44.0547
	94.1758	312.34	23.5016	44.0843	11.8722	17.5462	3.39533	2.12485	6.90238	11.4585	64.5726	55.4985	10.2399	23.1519	4.9323	2.56056	2.5738	3.58907			687.847	3297.01	165.363	576.563	78.1167	135.424	87.8343	19.9484	76.6207	127.714	283.41	240.142	38.0014	69.98	27.7902	21.0643	8.02523	27.3011
	94.3693	313.02	30.0099	97.0023	8.09918	18.8611	4.70436	1.60965	6.9756	11.5574	49.9871	97.1032	8.7791	20.5637	4.28028	1.99192	1.55515	3.44292			1782.58	1145.7	227.656	388.761	146.855	141.024	37.0231	63.4987	187.093	256.137	329.747	207.001	19.8109	129.474	46.8674	6.90934	18.588	59.2797
	95.0038	313.975	52.0626	44.0427	15.9303	25.855	5.71212	1.20058	6.98071	11.6677	51.5614	45.1311	1.88453	31.0138	3.03004	3.1116	1.43815	2.31614			1907.8	2287.39	291.792	515.497	117.089	147.775	75.1773	59.1574	84.3691	370.905	412.294	515.094	93.3984	136.322	52.3704	36.8396	35.739	52.8595
	95.3531	316.523	51.3097	100.429	13.0454	23.3755	4.70395	1.84012	7.00469	11.9323	75.0611	89.8411	7.72689	9.70782	3.37393	4.65568	1.56597	4.23864			790.57	1324.73	432.029	1043	110.644	121.538	44.3604	28.8908	101.247	207.346	331.895	255.179	48.9463	122.381	30.236	69.3686	10.5627	30.4806
	95.4274	317.726	15.2797	46.8321	11.2638	17.8923	4.20015	2.12225	7.01911	11.9364	50.47	76.081	3.0987	9.29075	2.85982	3.43601	1.65061	4.49522			624.256	1116.35	210.779	380.476	101.285	145.014	35.0664	40.8752	115.209	120.733	309.494	435.923	75.6053	60.4415	36.4728	36.4728	10.3946	23.449
	95.5643	318.455	43.3746	94.0248	13.0476	14.3157	3.79169	2.35877	7.04227	12.391	67.3654	80.2416	8.73101	13.3857	6.50922	3.04455	1.35971	3.20396			948.078	1755.19	246.375	710.357	164.039	158.516	36.4728	21.0949	106.617	347.584	277.887	270.829	49.8635	126.05	29.0131	19.5204	8.59082	40.2026
	96.6629	319.047	28.1844	55.2471	15.9272	12.3588	3.01697	2.10318	7.04395	12.4453	69.058	141.576	4.28306	16.9682	3.41605	5.12305	0.986084	2.22607			863.943	841.442	401.65	517.031	108.803	131.051	69.6132	12.7487	97.3342	283.755	562.659	314.097	43.1987	15.4543	35.4333	37.5122	13.9868	28.3405
	96.9252	319.942	38.5046	68.357	12.373	22.6472	3.43627	4.93369	7.12964	12.6513	61.4907	96.866	6.79447	8.01518	2.54056	3.11466	1.88981	3.45257			813.071	925.577	397.967	313.886	96.1451	268.067	22.6541	18.4657	167.453	174.511	652.264	239.528	31.6423	56.5894	32.9875	11.0366	17.7778	39.8969
	97.1534	324.983	39.5729	25.785	9.07908	15.4949	3.02947	2.02288	7.13687	12.9554	75.7167	62.8222	1.18585	9.97853	6.41389	3.59296	1.71337	4.95027			446.203	1428.43	266.628	450.135	78.0399	224.799	63.0095	35.739	89.8159	290.507	283.103	226.333	25.8336	26.6285	35.4945	28.2794	10.9143	39.7746
	97.1922	325.92	39.9011	78.9901	10.914	19.1235	3.37041	1.36262	7.14911	12.9916	61.8401	51.0844	1.79345	32.4789	3.31974	2.51152	1.76954	3.82661			1217.11	1872.59	147.564	536.671	72.2095	128.596	25.6502	23.9381	143.518	142.29	404.009	272.363	13.6353	24.9164	31.7035	37.4511	26.3228	17.2581
	97.3072	328.878	29.3066	54.9989	12.9658	15.0556	5.1908	2.0045	7.17286	13.3662	67.2384	105.845	3.89941	17.5531	3.9823	3.1211	1.50731	4.37275			1082.11	1531.15	168.431	311.431	78.3468	90.8516	59.2797	30.0526	165.612	318.124	528.903	363.502	210.918	162.492	20.0554	44.605	33.5378	35.9836
	97.3784	328.921	34.2555	83.4573	8.69242	17.4079	6.13452	2.67505	7.17635	13.5876	42.514	59.1493	2.69737	15.5896	2.89353	2.09594	1.34401	0.282075			727.957	1244.51	395.205	652.666	129.747	135.194	40.3249	32.0092	105.236	206.732	311.949	388.359	132.409	201.624	17.1664	23.2655	21.5076	25.3445
	97.8176	329.582	27.2601	74.3293	9.18145	26.6411	3.05012	2.13502	7.17871	14.0737	41.0388	52.0239	2.77232	19.0907	2.09727	2.31993	2.84069	7.42381			1044.93	1512.57	391.523	486.345	123.456	114.404	31.4589	21.9204	139.528	299.406	394.803	225.412	55.4276	155.888	29.8692	38.3071	9.09526	87.6508
	98.3691	330.893	32.3318	16.1041	8.78189	23.8025	6.1359	2.18623	7.18206	14.352	38.2277	52.8259	5.85976	16.0107	2.92989	1.10366	1.1347	3.82651			1514.52	1112.43	116.264	349.789	149.31	184.599	24.1216	16.1269	74.3192	202.743	324.53	462.313	17.1052	80.8638	32.1315	33.0487	9.61499	13.6811
	98.6559	330.994	11.5437	30.4097	16.9895	33.4323	5.0625	2.99857	7.20718	14.536	72.0267	56.8013	5.14832	2.54931	3.51667	2.71041	1.19879	2.51231			1115.37	1124.17	224.281	441.235	117.702	186.44	44.7884	20.8962	214.404	146.893	255.485	272.363	37.0231	72.915	29.5634	31.7646	42.0981	52.2481
	98.7687	335.038	16.1821	71.8779	13.6871	24.1116	5.3221	5.16134	7.23145	14.6975	77.6274	74.88	0.777514	8.20954	2.77436	1.73958	1.21923	5.0162			592.95	1188.74	263.253	473.456	132.125	253.03	41.1809	13.8951	78.0016	124.875	540.564	224.185	44.605	44.177	44.177	18.3587	12.8098	27.8514
	98.8224	337.855	19.0816	116.767	7.59855	28.3706	4.48911	1.81347	7.23497	14.8695	42.2283	56.2744	2.06966	10.4003	2.14772	2.40433	1.46505	3.54971			754.372	915.794	173.034	274.914	94.2271	177.848	127.762	18.802	80.5332	154.258	360.127	405.236	36.0448	61.0529	22.7152	28.8908	31.1532	35.9225
	98.9818	338.245	31.208	51.4665	12.0647	21.2641	4.03424	1.63608	7.23779	14.9103	54.4211	103.419	10.0949	11.8602	2.80929	3.20009	1.35524	2.62356			744.589	1753.23	319.409	683.353	136.191	212.524	46.9897	21.9204	101.17	406.195	410.453	391.12	45.2776	9.33984	31.3366	30.664	10.9296	60.5638
	99.129	339.278	23.498	39.1657	13.5802	25.0019	5.93796	0.844241	7.28403	14.9181	39.3285	94.6116	4.27809	8.76804	3.04721	2.60724	1.29845	3.98794			709.369	1297.34	197.584	449.521	157.288	260.088	62.3981	16.9524	71.0204	231.281	305.198	97.8328	42.8318	164.938	24.9164	38.0625	19.0771	22.6082
	99.3498	343.76	32.2333	13.5859	9.10596	25.6043	3.40619	1.78537	7.30849	15.0276	82.3617	48.7127	8.90184	2.72627	2.88441	4.95099	1.42081	2.69808			2502.62	1864.76	433.564	355.62	99.3672	96.8355	20.2236	24.2438	137.15	230.974	306.425	237.38	72.6704	88.3846	27.4845	25.6502	26.2616	51.6978
	99.5213	348.526	12.5068	54.0015	10.6021	25.784	5.92561	1.61752	7.32628	15.3637	37.1243	48.433	5.5306	31.1301	2.59172	2.80024	1.78101	5.41792			543.056	1002.86	241.465	958.305	169.87	160.664	28.7074	33.4155	71.5574	251.841	279.114	396.03	23.1432	56.8951	30.7863	57.8123	14.2467	28.8908
	99.6172	349.428	9.28169	64.9152	11.04	14.8018	4.30458	2.16639	7.3281	15.4991	65.3108	55.6872	5.23096	5.53693	3.46379	3.0904	1.15996	2.46992			1497.89	1687.68	147.564	420.982	109.033	241.37	32.6818	40.9363	198.447	140.756	456.79	334.657	23.8158	294.075	36.9619	42.0981	24.4273	45.3999
	99.8495	352.782	15.0984	52.4103	10.5382	14.0686	5.56864	2.37757	7.33553	15.5527	42.722	45.1288	6.0984	7.1875	2.77148	3.60447	2.71151	2.39714			666.324	1903.89	149.406	745.954	76.8892	150.23	27.2399	13.6505	82.4511	238.339	353.376	503.74	27.3011	280.623	68.4514	20.2542	9.29398	38.4294
	100.014	353.024	21.5981	77.5267	11.6325	28.642	4.03769	2.23446	7.34161	15.584	56.6281	39.7348	3.68892	26.3266	3.04461	1.91651	1.75316	3.10314			1271.9	2756.98	258.343	243	118.7	331.588	26.2616	55.3665	142.597	204.891	405.543	279.421	31.0309	56.9562	43.5044	30.1137	8.4991	30.7863
	100.496	354.054	25.2435	91.8404	11.4721	14.0252	3.81362	2.50411	7.35837	15.7423	44.1566	54.2498	4.61639	3.83733	3.83043	2.11668	1.34135	3.59126			918.729	1958.68	246.989	412.697	125.451	152.685	35.6168	23.8158	100.94	200.902	375.777	338.339	49.8635	75.9722	17.8237	25.6502	10.6697	28.1571
	100.693	354.129	30.5269	55.9701	9.89208	14.1666	4.48144	4.77845	7.36553	15.7654	75.9301	97.1244	9.93664	18.8981	4.4853	3.80166	1.50105	2.98154			618.386	1104.61	127.004	498.006	127.139	121.692	16.3715	18.0071	82.5279	112.908	348.159	471.826	7.85709	94.927	25.9559	7.82651	42.5261	53.1041
	100.977	354.446	23.2204	66.7074	9.56109	15.8563	3.63439	2.10926	7.381	15.8942	54.473	68.4394	5.93195	17.4415	3.92878	2.73098	1.4975	3.64183			2514.36	1806.06	200.959	268.47	121.155	277.273	37.0842	44.0547	88.9721	580.188	446.049	251.189	58.3014	103.854	52.4315	39.4077	15.2403	23.9993
	101.072	355.104	28.7681	24.2862	12.7604	18.6439	5.03854	1.64488	7.41585	16.1461	49.731	33.9809	6.79917	2.27943	4.49985	5.37393	2.5028	3.26532			991.124	2694.37	408.094	430.802	94.6874	101.899	31.3978	22.6541	176.352	176.966	411.68	669.448	19.6733	282.58	26.3228	12.5041	24.8553	19.0466
	101.232	355.273	26.2091	21.8104	10.8184	25.3851	3.04416	1.98202	7.4288	16.2435	59.3206	60.3545	2.37057	3.90652	2.9323	4.62915	1.79897	3.02526			670.237	1774.75	212.313	569.199	97.2191	140.104	22.2414	14.0021	81.9141	195.378	273.591	264.998	20.4529	7.01635	59.4632	19.7803	18.8631	15.3167
	101.37	357.599	33.1403	32.1462	18.4966	29.4751	5.63402	2.00937	7.43569	16.2988	51.971	64.1449	5.56183	17.7252	3.12314	2.46456	1.37137	3.88441			1497.89	1335.49	198.811	529.613	236.153	135.961	32.6818	23.6324	159.168	508.075	210.376	89.7009	52.9207	97.6174	30.1137	34.2716	26.8731	50.9029
	101.395	359.312	12.8497	60.4961	10.5536	15.8437	4.6506	1.9462	7.45065	16.3554	73.3931	63.1057	3.06516	23.3121	5.21648	3.54815	2.11129	3.90467			1060.58	1907.8	175.796	408.708	89.394	103.356	29.1966	37.3899	112.524	251.228	305.811	454.335	106.728	12.0149	49.68	46.1948	22.1649	38.0625
	101.436	360.817	27.163	76.9062	14.2216	14.0737	4.31633	1.36546	7.47691	16.4925	54.1079	67.4274	2.72903	7.41893	2.49932	0.549495	1.53817	7.30274			1551.7	1954.76	189.605	323.706	116.935	111.795	31.5201	73.343	132.931	250.307	315.631	339.567	57.0785	70.1023	48.2737	24.3661	31.3366	80.4358
	101.762	361.652	21.5631	70.1313	8.85591	14.1886	3.50551	1.91074	7.48664	16.4986	79.635	64.7421	9.8831	8.04393	1.93834	2.47974	1.34475	6.51381			805.244	1619.2	354.699	436.939	195.033	108.727	32.743	13.3601	106.694	270.867	497.296	429.172	60.6861	43.5044	61.4198	28.1571	10.9755	68.5737
	102.524	363.85	19.6333	95.5829	9.25116	18.1013	4.24083	2.16123	7.49925	16.5903	70.5724	98.1637	2.37234	32.4817	4.44221	2.30171	2.08269	4.41827			847.312	1051.78	386.306	219.985	155.447	147.162	138.034	23.6935	122.574	196.299	717.319	102.206	49.0686	156.377	44.6662	16.4173	33.7824	60.0746
	102.543	365.842	22.836	94.2292	10.4361	27.4251	4.61181	1.44285	7.52142	16.6666	61.2875	64.8976	1.90513	35.5711	3.21475	1.7012	1.45451	2.60878			1821.71	1386.36	355.006	546.491	146.548	96.6821	38.3683	86.1834	119.505	357.403	483.794	238.915	51.5755	43.321	18.8173	28.952	17.5332	43.6878
	102.737	367.023	20.5323	98.7323	16.5005	22.4662	4.15028	1.79458	7.53317	16.6928	55.569	62.8965	9.37545	8.88759	5.30216	1.81414	2.58475	5.38149			781.765	2604.36	307.749	431.416	123.686	160.971	57.0174	14.0021	119.582	219.007	201.17	226.333	61.9701	307.772	46.0113	35.739	21.3548	32.2538
	102.867	369.836	17.2326	51.7889	14.6388	17.7207	4.24664	1.67701	7.53934	16.7125	46.1156	102.818	3.1946	27.5948	4.32112	1.596	0.85779	2.11288			843.399	2455.66	306.214	621.98	209.455	72.5931	24.9164	16.0658	75.0096	248.773	574.933	95.9916	32.3761	35.4333	22.1038	35.6779	26.5673	28.0348
	103.055	370.043	26.0139	62.5853	11.8758	18.3598	4.63962	2.60499	7.54325	16.7167	58.3127	90.8707	4.72404	16.4536	3.65928	0.433514	1.28859	2.15446			1317.88	1357.01	156.463	456.579	84.3307	167.722	85.5719	83.3096	127.407	155.178	723.457	95.2245	107.462	37.7568	22.3789	26.2005	95.8442	23.9381
	103.263	372.312	26.7582	78.5206	11.1295	25.2257	4.15787	2.16305	7.61744	16.757	58.1718	71.9335	3.8	2.81275	4.20651	1.46127	1.57549	0.501384			2733.5	1892.15	196.663	335.673	199.022	196.567	71.2641	44.0547	164.691	250	370.867	437.764	21.7063	13.7423	34.2104	51.2086	7.96409	18.5421
	103.448	374.09	20.1969	129.209	12.503	15.1564	4.65126	1.86346	7.62479	16.8447	53.126	83.2903	4.15956	28.5291	1.94852	2.11113	1.02953	3.534			964.709	1098.74	223.667	378.942	110.031	98.2164	57.3842	18.3587	161.623	335.923	244.745	460.472	19.6733	64.1102	51.3921	28.524	15.0416	37.2677
	103.856	374.361	18.8749	105.402	12.115	15.4687	3.63869	2.6294	7.65289	17.0044	38.0662	84.6279	0.86228	4.52941	3.8017	2.68568	1.54082	4.05455			1221.03	1943.02	145.416	406.253	189.202	194.112	47.6622	47.968	136.613	205.198	261.623	427.637	7.45965	108.929	44.0547	21.7216	18.9701	17.8237
	103.863	375.808	35.5434	77.1038	12.748	31.1454	4.63635	2.06329	7.66003	17.0905	64.0341	59.8339	4.46095	2.20814	1.07737	4.86639	1.2854	3.42308			696.651	1817.8	375.873	411.469	95.4546	118.623	29.9914	19.979	109.916	280.687	389.279	102.436	82.0255	41.5478	46.6228	26.8731	15.3167	26.8731
	104.015	377.58	15.7044	119.402	10.0242	16.4877	4.26732	1.97696	7.66749	17.1175	62.4925	99.3004	3.84534	20.9675	3.69964	0.295032	1.04241	2.76334			531.316	1201.46	175.489	288.723	130.821	144.4	30.9086	23.2655	117.05	240.18	346.932	234.618	86.3057	140.724	25.5279	34.6384	26.3839	40.9363
	104.034	379.319	10.0358	40.3871	11.3524	16.4406	6.51007	1.70551	7.68063	17.1452	45.2945	48.4151	7.83605	13.6711	6.43064	2.06622	1.25956	3.21978			1210.27	3371.36	127.081	313.272	70.3683	63.1569	46.8674	59.1574	76.544	332.547	412.601	303.97	68.0234	161.758	30.1137	51.8812	13.7423	45.3999
	104.27	380.037	30.2588	68.8995	15.8873	29.4947	3.8584	2.02654	7.68581	17.283	37.69	79.6395	3.09167	4.16256	4.39541	4.48001	1.43913	4.03514			1380.49	1016.56	288.416	693.173	84.254	186.44	50.7195	23.449	75.3165	168.681	435.309	209.762	19.2758	45.033	23.449	24.9776	19.1841	27.1176
	104.318	381.649	31.4488	44.6029	10.4769	21.1841	4.74744	1.80256	7.76152	17.3346	68.324	79.8302	3.81819	13.5248	3.5587	4.14536	2.30294	1.3621			612.516	884.488	250.671	226.429	110.491	151.151	15.8059	16.3868	253.069	334.695	230.015	787.285	113.576	96.7002	35.6779	38.246	8.91183	28.8908
	104.544	385.26	25.6308	51.6709	11.6375	23.1021	3.08057	1.84177	7.80179	17.3846	51.8908	53.5917	9.59937	19.2517	2.92834	2.50023	1.32441	3.6788			775.895	1381.47	407.48	684.58	76.2755	87.5528	33.5378	49.252	122.804	121.346	533.199	582.298	19.9026	7.65837	40.814	44.8496	20.942	23.5713
	104.681	385.918	55.5543	84.1549	11.4655	10.7402	3.90855	2.1333	7.83975	17.3971	96.0192	93.7845	0.542452	37.689	2.54153	2.90939	2.55855	2.62095			808.179	1184.83	384.465	288.416	194.419	135.424	27.9737	20.3612	107.768	277.311	285.558	606.847	39.6523	172.764	38.5517	24.9164	20.1319	30.4806
	104.981	387.495	34.7122	56.3732	12.7552	28.0608	4.3546	1.8214	7.8416	17.4614	34.3933	77.7628	8.97694	6.97895	2.37345	2.83659	1.916	1.04252			742.632	960.796	128.999	520.714	97.1424	230.015	25.161	11.2812	211.642	180.648	333.429	278.194	12.6569	114.065	50.9641	25.0999	24.6107	29.9914
	105.18	388.361	23.3388	92.0961	10.7038	18.8033	3.41264	1.8698	7.84365	17.4644	54.2188	59.6593	2.0564	9.26959	2.61614	0.554553	1.91794	3.04101			613.495	814.049	226.122	429.268	139.797	144.4	27.1176	71.5087	109.686	306.464	437.764	107.499	33.3544	104.282	21.7981	39.4077	10.6392	18.7255
	105.279	390.787	23.7189	25.0616	8.20732	19.2056	3.60093	2.83565	7.86292	17.6139	73.9638	78.3715	3.16156	27.2466	2.0584	3.18673	1.30765	4.18513			663.389	1050.8	274.3	572.881	100.671	159.129	32.4372	21.156	91.8106	259.513	464.154	279.421	45.8279	73.7099	36.4728	25.4056	35.6168	78.7237
	105.783	390.857	29.0708	67.5717	13.6159	17.923	4.17044	2.07877	7.87417	17.6565	66.0186	47.2084	0.51316	11.6646	4.65286	2.38842	1.27922	3.58002			1041.02	1267.01	185.002	278.903	94.8409	106.809	20.9726	10.7767	123.955	195.071	448.811	692.77	31.3978	8.2851	23.6324	40.9363	11.8009	25.7725
	105.993	393.105	36.7002	79.8989	12.2849	16.9832	5.11341	1.72495	7.87665	17.7039	81.4649	88.5039	4.85317	14.1871	3.04494	2.57143	1.1321	2.50136			1028.3	1509.63	219.985	661.259	93.7668	198.408	23.9993	20.5293	127.944	174.204	248.121	377.618	67.7788	78.7849	30.7863	37.4511	16.1575	29.5023
	106.07	396.358	36.4758	146.615	8.40938	17.8238	4.70261	1.6628	7.87953	17.7674	67.0475	94.1759	4.92925	18.8554	3.5756	3.79532	1.1593	3.93263			1263.1	1172.11	151.554	384.158	135.654	125.758	33.6601	36.9619	107.384	122.114	394.189	392.655	46.1948	123.604	62.337	36.2893	31.1532	32.5595
	106.188	396.711	16.9045	31.7712	9.48229	28.6002	3.46952	3.27119	7.90066	17.86	48.5341	61.9947	0.577301	3.0407	2.18923	2.54862	1.70477	2.28256			712.304	2428.27	508.132	329.843	141.638	189.816	46.9897	25.7725	126.947	232.509	321.462	188.895	57.7511	63.3153	37.2065	44.8496	20.3612	43.6267
	106.29	399.129	43.4223	49.6489	11.2187	15.6018	3.67511	2.50619	7.9034	17.8967	52.0585	53.5387	3.68686	27.3009	8.16867	3.79171	1.59066	3.01222			1383.43	835.572	138.972	662.486	172.018	110.338	41.6701	43.1375	111.066	335.616	403.088	222.958	98.1066	49.0074	61.7867	45.033	31.5201	35.0053
	106.431	400.089	10.9289	31.0634	12.8554	18.7297	3.16106	2.15596	7.91833	18.0568	73.4365	76.1372	5.58791	16.7502	2.7105	3.54214	1.39266	2.59407			955.905	1423.54	223.974	467.319	116.552	235.232	46.7451	20.6669	181.262	222.075	462.006	800.787	45.0942	76.4614	38.7963	47.0508	18.9548	33.171
	106.436	403.596	30.4556	58.2034	13.6265	23.3488	5.40308	2.01797	7.92147	18.1163	51.0165	49.2623	4.5408	24.2738	4.94472	2.77591	1.96791	2.71158			904.054	1778.67	320.33	534.523	130.974	121.692	56.4671	34.6996	202.129	247.852	229.095	344.783	44.177	67.9623	28.3405	44.5439	16.8606	64.477
	106.875	405.958	17.9775	31.2563	11.4206	20.5249	3.69129	1.92249	7.92426	18.14	46.3985	64.8533	5.52018	2.32262	3.15944	2.61267	1.82146	3.93551			620.343	1068.41	283.506	434.484	69.2943	144.707	29.0743	20.0554	76.0837	305.543	373.015	179.689	153.442	219.968	30.7863	8.40739	8.9424	28.8297
	107.31	406.069	28.3824	112.625	14.6747	25.2997	4.49422	2.4925	7.94336	18.1401	57.21	93.3593	0.692172	13.9817	3.82016	3.42494	2.14911	2.42726			522.511	484.357	225.202	528.999	227.561	138.876	27.1788	8.37682	172.67	299.406	232.777	236.46	11.8773	40.3249	39.4689	40.4472	7.7348	34.8219
	107.451	406.394	39.9116	127.342	12.4015	16.3357	4.09945	1.53879	7.94906	18.1795	63.8167	63.662	2.27705	17.8411	3.79159	3.59909	2.02278	5.37027			524.468	2616.1	50.211	541.888	94.7642	121.615	25.5279	14.9651	71.7108	209.187	318.393	549.156	8.69782	112.842	43.1987	18.9243	31.2755	18.695
	107.763	410.473	25.0401	85.2497	10.2879	13.1983	4.38728	1.39365	7.95753	18.284	40.7542	60.2185	5.79504	34.4934	3.03093	2.96572	1.38498	3.1347			1416.69	338.833	271.231	543.115	149.617	141.638	142.192	26.0782	77.7714	124.032	425.489	351.841	41.0586	279.645	36.3505	17.1205	59.1574	53.6544
	107.937	411.106	17.1945	49.1672	14.132	28.5386	3.68556	2.3277	7.96116	18.2854	70.8924	76.4984	6.2092	4.56551	3.08808	2.50816	2.06287	3.12232			926.555	1739.53	228.577	270.311	129.824	148.082	34.6384	24.1216	111.143	384.408	456.483	457.403	30.9698	59.2186	42.1592	29.1966	20.514	48.7017
	108.077	411.795	69.6587	67.1296	15.6166	21.9574	4.94226	1.8334	7.99227	18.3374	58.7382	49.8659	11.2448	22.9194	2.9056	2.86013	2.14048	2.81687			874.705	1483.22	269.697	470.081	121.615	129.363	39.102	32.9264	159.475	145.052	517.242	256.406	28.8908	75.6665	62.7038	19.7803	15.4084	46.0113
	108.174	411.91	19.0238	53.0566	14.2259	24.663	4.03466	1.70893	8.00175	18.3503	45.9713	60.9546	6.31309	22.1233	2.59982	3.71392	1.4681	1.94368			781.765	1132	100.46	410.242	101.055	210.99	22.8375	17.2886	189.854	325.182	499.444	230.629	92.4201	40.6306	34.455	32.1927	20.728	21.6452
	108.262	412.31	16.422	70.2207	13.2375	25.4894	3.37092	2.56324	8.01929	18.354	37.421	81.3194	0.880321	23.7295	2.04812	1.92079	1.72017	3.84562			705.456	1597.68	279.517	680.898	180.303	139.183	63.8656	16.1728	86.9774	305.85	466.609	255.179	48.396	23.1432	57.3842	66.5559	17.2734	26.2616
	108.557	412.558	29.4376	57.3254	9.37926	22.7151	4.55493	1.74029	8.02744	18.4878	46.3876	60.2453	0.401134	10.6124	4.53487	2.8517	1.05467	3.29678			754.372	947.1	276.448	648.984	208.842	111.258	20.3	40.1415	112.831	396.989	226.64	421.193	26.9342	168.117	24.2438	24.7941	14.3078	32.6207
	108.645	413.292	25.9618	68.8181	11.9583	33.7366	5.13701	3.8799	8.04972	18.523	62.0289	57.4163	10.075	27.4358	5.68001	3.15587	1.40863	1.6557			2318.7	1287.55	406.253	317.875	146.241	89.4707	47.54	20.1777	197.526	226.985	392.348	415.056	14.9804	92.1755	28.4017	22.1802	18.3281	60.7472
	108.964	413.919	16.2696	79.5248	11.476	16.1879	2.54689	1.99969	8.05725	18.571	37.6447	55.3747	4.62161	13.3275	2.81167	1.58874	1.52327	1.95236			628.169	451.095	230.418	435.405	110.184	100.901	40.1415	27.5457	83.832	290.2	444.208	304.277	102.509	27.8514	29.38	33.8436	15.332	20.193
	109.062	416.395	23.5773	82.3314	11.3023	22.0688	5.83214	1.46249	8.0595	18.574	48.338	83.103	3.16437	22.2174	2.69142	2.10697	1.80979	4.58772			1336.47	577.297	113.962	212.62	80.9552	221.116	11.9843	32.8652	115.746	343.901	474.281	354.296	20.1472	68.4514	44.4827	45.2776	13.1614	49.4966
	109.091	418.038	26.7047	56.7705	11.8474	20.4611	3.19916	1.55696	8.07626	18.5887	59.3358	50.429	5.87192	2.44755	6.95357	0.584571	1.27291	3.77352			715.239	1575.18	200.038	610.932	389.279	124.3	35.3722	41.3032	157.02	321.5	478.577	576.161	34.883	73.2818	37.4511	48.2125	12.7028	39.958
	109.142	420.036	31.3907	20.6439	8.7387	23.4691	4.07161	2.14977	8.08107	18.6176	70.7686	75.2415	8.53516	2.51353	2.89856	0.427424	2.11006	3.96345			788.613	2342.18	247.296	370.656	71.9026	143.786	18.2517	20.4987	120.886	172.056	353.989	212.217	17.7319	217.767	33.7824	33.8436	11.1436	28.7686
	109.246	420.251	23.6055	70.6189	15.5538	15.493	3.92041	2.38986	8.08246	18.6404	55.8285	67.3108	1.58192	36.3649	2.80282	2.12949	1.57382	4.616			1132.98	1946.94	257.422	532.682	100.595	179.076	31.7035	77.0728	116.974	131.166	356.751	233.084	43.749	39.53	56.8339	102.998	13.9868	43.8101
	109.491	424.247	12.1207	28.5932	12.8952	29.6489	3.76158	2.09147	8.08887	18.6864	59.4316	51.6799	4.75087	5.24524	3.83156	0.354324	2.1713	2.39303			1040.04	1279.73	306.214	463.33	136.958	126.832	37.7568	15.0416	117.741	216.859	554.987	201.477	45.889	99.5129	40.9975	34.027	11.6633	43.8713
	109.715	427.726	11.8827	61.0508	10.203	26.443	3.37086	1.78843	8.09823	18.694	40.4563	90.6977	4.55947	26.5033	3.36563	3.88224	1.8398	4.44402			1198.53	2001.72	379.862	569.199	98.2164	97.4492	24.733	18.1447	97.7945	174.818	426.717	334.964	24.6107	35.4945	33.171	25.6502	15.011	60.0746
	109.783	430.048	40.8123	73.0904	10.5168	20.9022	5.34165	2.43544	8.09902	18.7583	38.1944	51.454	8.45895	6.73945	2.87117	1.29306	1.85971	2.79509			574.362	1110.48	233.487	505.37	139.183	205.466	19.3828	23.9381	139.835	272.095	468.144	342.022	68.1457	29.9914	12.7639	26.3839	11.6175	26.6285
	109.992	430.094	18.1795	79.0875	10.4235	31.2498	5.20871	0.583069	8.10166	18.7678	36.9511	70.1669	9.04577	9.00326	4.50972	0.477911	1.40295	4.20739			639.909	1149.61	112.121	341.197	71.8259	86.0952	68.5126	27.4234	235.271	262.582	433.468	336.805	31.7035	30.3583	43.5044	6.72591	9.12584	41.3643
	110.499	430.497	48.1332	45.1057	19.1194	25.2531	3.43483	1.89469	8.10692	18.7879	35.8157	66.6959	5.23459	18.3073	2.51704	0.912461	1.4218	2.10079			589.037	1860.85	551.4	709.13	224.799	124.607	29.8692	40.5695	83.7553	215.324	384.676	352.762	96.0277	7.68894	22.1496	23.8158	7.32207	59.3409
	110.862	430.537	20.2565	93.572	25.5144	23.4168	3.14586	1.98417	8.12071	18.8161	64.6883	60.2591	2.87802	24.6879	3.25505	3.32452	1.00386	3.73332			1461.69	1946.94	175.796	587.611	299.06	81.4155	40.814	26.5062	73.2452	293.575	237.38	251.189	137.056	53.2264	29.9303	14.0021	15.5919	26.3839
	111.425	432	14.9095	57.9224	9.02122	30.2172	4.83938	1.37821	8.12227	18.8427	65.0302	75.2047	3.76988	32.4336	2.63413	1.57923	1.28981	5.23725			781.765	1092.87	97.2383	500.154	97.4492	96.2218	43.2598	53.2264	79.1523	271.788	560.204	80.8785	24.1827	171.786	30.6029	19.7956	14.155	20.7433
	111.459	433.497	22.3651	106.398	12.551	24.5108	3.4762	2.2768	8.1238	18.8601	47.6882	58.5112	4.15981	15.1967	2.75589	2.265	1.72722	3.72575			1027.32	2486.97	183.775	386.92	112.793	141.024	54.8773	44.1159	145.972	172.363	417.818	179.076	59.4632	31.9481	52.2481	23.5101	10.5474	28.2794
	111.616	433.809	12.3738	79.2027	11.786	19.3934	4.05738	1.35884	8.13594	18.9023	46.0796	64.1635	2.17499	10.9004	1.20802	2.03044	1.7459	2.41818			697.63	391.907	339.049	667.396	94.7642	245.666	63.8044	19.9484	134.695	272.708	460.472	324.223	68.6349	85.7554	30.236	16.7995	27.7902	30.1137
	111.792	434.092	40.9912	37.4963	8.00785	59.4118	3.71087	2.71163	8.14926	18.9275	43.3907	79.2749	0.710119	19.2524	3.97901	4.95668	1.96395	2.408			791.548	1353.1	297.315	551.094	202.398	170.483	24.1216	18.4351	79.0756	253.683	197.795	323.61	57.1397	44.5439	58.1791	66.1891	11.0519	27.6679
	111.924	435.419	16.1179	65.9062	11.5427	22.7848	4.77923	2.98629	8.1554	18.9682	49.0948	63.7242	4.43236	2.45409	3.65999	1.34474	1.57987	2.67301			1224.94	1512.57	226.736	583.928	99.0603	137.265	49.5577	23.5101	100.786	197.219	245.359	395.416	68.7571	15.7142	49.0686	19.9026	18.5115	54.0824
	112.046	438.353	39.0909	83.7377	11.2972	41.3567	4.59407	1.74454	8.1567	19.0273	41.4888	77.553	7.36609	8.1941	3.12161	2.92876	1.58163	1.26335			1249.4	1096.78	119.179	440.315	121.922	116.091	28.2794	13.3142	178.5	157.327	215.286	193.498	24.4273	81.4752	8.54496	29.808	6.68005	40.6918
	112.218	439.304	27.1926	65.523	10.4321	15.9374	3.31248	1.75222	8.16092	19.0834	59.1772	61.217	10.1241	6.79346	4.50335	2.95333	1.21438	2.14268			803.288	804.266	314.193	457.806	129.21	167.108	58.1791	52.5538	108.918	258.899	271.749	178.155	37.0231	145.127	37.4511	28.2182	9.75257	20.7586
	112.22	440.31	17.5802	27.0892	8.77046	20.0401	4.45091	2.18889	8.19517	19.1429	71.2709	54.2125	4.1666	7.42646	4.14712	3.23655	3.03736	3.37337			735.784	1978.24	131.837	476.832	130.821	228.788	22.2261	27.2399	168.987	192.309	571.251	409.532	31.5812	6.34376	28.5851	20.2236	12.1066	19.444
	112.296	445.685	32.615	85.0382	11.0563	26.6022	3.73613	1.72313	8.20383	19.1572	75.4823	66.8128	5.27122	7.49501	3.83686	4.01992	2.14739	2.73071			1061.56	1728.77	347.641	267.856	90.7749	125.297	38.7963	23.877	96.7204	269.333	290.161	103.817	32.1315	8.25453	38.8574	56.0391	33.8436	20.1013
	112.608	449.24	31.5805	122.671	9.41664	16.7852	4.88043	1.91184	8.20591	19.1841	47.2482	66.7063	7.94568	24.9727	3.037	1.2558	3.35769	4.65343			749.48	1361.91	277.369	944.803	105.581	162.198	73.5876	14.8429	218.7	152.724	392.655	373.322	64.2936	118.468	55.4888	25.0999	28.5851	27.2399
	112.708	449.581	14.4256	77.5207	12.1074	19.4922	3.34515	1.75687	8.20736	19.2331	52.4762	78.5734	4.21458	28.1229	3.80926	2.11413	1.45623	3.80326			1355.06	1751.27	296.088	754.546	119.927	224.799	86.0611	49.9246	135.539	191.082	263.771	372.095	19.9484	160.046	7.55136	27.3011	9.03412	22.5929
	112.894	450.511	16.6517	44.624	12.3033	17.3294	5.61639	1.36632	8.20756	19.2512	57.1336	61.072	7.4625	8.0127	5.51736	4.46439	1.96501	4.38394			555.774	1782.58	253.126	1054.05	150.23	157.902	9.84429	15.3473	90.2762	195.992	521.845	229.709	53.9601	72.1812	35.8002	34.6996	11.7398	22.4707
	112.899	452.772	19.6498	72.1099	10.4265	29.6386	4.54884	2.39272	8.2174	19.3624	43.5778	57.9702	6.19847	19.2111	4.056	1.73463	1.84108	2.25012			1813.89	2479.14	478.673	668.623	114.404	110.031	86.2445	36.6562	116.053	265.343	261.316	728.366	19.4899	203.581	24.3661	31.6423	52.4315	52.5538
	113.116	459.089	12.6402	15.848	11.536	31.6364	3.3755	2.0001	8.22182	19.4159	50.2111	67.4797	5.02684	15.6823	5.00501	1.48275	2.10315	5.35011			1315.92	2921.34	323.092	358.075	197.795	98.063	29.38	84.777	137.534	152.417	235.846	657.173	16.2033	11.5258	56.7116	13.5435	22.8987	29.4411
	113.146	459.308	25.5063	47.6064	10.2588	19.3488	5.15928	3.73104	8.22642	19.4451	69.0639	98.3814	4.72655	27.3093	4.23442	2.51497	0.960882	3.48121			665.345	2169.99	285.961	981.627	82.6429	163.425	38.3683	34.3939	130.552	325.182	280.955	422.728	29.0743	131.43	31.1532	31.0309	10.9143	38.1848
	113.177	459.821	43.3509	60.1127	14.2218	23.3277	3.99027	1.53784	8.25138	19.4736	58.1953	97.0603	4.70034	26.1974	4.28333	3.21469	1.32404	3.11955			977.428	996.994	281.358	299.156	136.421	139.49	27.6068	43.0764	120.886	230.668	380.073	252.724	52.3704	106.483	31.1532	22.4095	12.5499	21.0185
	113.194	465.498	48.9341	27.6801	9.02967	25.6235	5.13243	2.05958	8.27755	19.5139	61.1099	68.5182	10.7382	4.81777	2.93947	3.69892	1.11933	4.23319			1084.06	909.924	271.538	769.276	72.8232	150.23	36.9008	65.6999	176.352	162.85	314.097	350.614	12.6417	94.6825	50.3526	24.1216	22.1649	31.8258
	113.712	466.782	49.1403	35.3794	14.3124	14.5202	2.48524	1.76687	8.29939	19.5883	75.6199	66.401	11.4253	5.04056	4.10879	2.5365	1.17142	3.09811			1532.13	1465.61	257.422	601.113	87.8597	164.96	19.3676	17.0441	81.147	272.401	280.648	342.022	86.5502	21.6452	57.9957	19.5816	10.8379	47.9068
	114.064	469.184	37.821	121.922	10.6582	24.0178	2.09524	2.21922	8.33404	19.6295	56.9628	74.8198	3.1476	11.8012	2.97396	2.73851	0.397674	4.00343			640.887	1555.61	172.421	289.95	156.368	96.1451	129.229	26.0782	157.02	348.504	695.225	389.586	39.2854	326.359	20.0707	38.1237	12.4276	44.6662
	114.154	470.456	29.5833	99.1469	11.2024	25.7963	5.76533	2.77936	8.33588	19.6355	68.7891	85.2094	6.71595	6.7566	3.49414	1.72947	1.66657	4.15691			522.511	800.353	190.219	275.221	146.548	201.17	20.4529	17.6708	93.4983	196.605	280.342	202.704	91.931	150.508	6.75648	27.1176	11.434	59.4632
	114.258	471.255	20.0423	45.4204	10.2818	27.4768	3.79513	2.31336	8.33928	19.649	37.6821	83.3789	2.26522	2.36844	4.97014	2.05536	1.58231	4.15914			1412.78	1145.7	199.425	137.745	123.456	102.129	26.1393	44.9107	131.78	348.504	268.374	391.427	11.2506	90.0355	25.6502	69.98	8.51439	20.1319
	115.026	472.301	24.7172	68.4068	13.9455	18.1096	2.67532	3.15244	8.34198	19.6596	55.5125	97.706	8.00088	14.2509	2.25144	2.28799	1.51135	2.50206			832.637	1837.37	299.463	476.832	69.2943	94.1504	36.5339	25.4667	139.835	188.934	464.461	301.208	22.9598	96.8225	33.1098	41.4255	41.6089	15.8976
	115.193	474.769	26.8492	111.533	11.5805	17.7221	4.01527	2.03891	8.34346	19.6664	64.9196	58.0765	8.7444	5.19356	3.51684	2.90618	1.38962	3.80705			822.854	3015.26	244.841	608.478	144.093	202.091	35.311	21.2019	130.476	139.835	296.299	285.865	35.6779	44.8496	37.3288	30.236	17.9918	37.4511
	115.451	474.86	22.639	54.3567	11.7136	19.9246	5.13791	2.71268	8.36455	19.6834	68.9653	82.2913	3.20554	2.40587	4.32758	1.93625	1.9844	2.8419			1730.73	1325.71	187.15	355.62	115.401	105.888	29.0131	22.4707	99.2521	285.904	422.728	310.721	37.2677	193.309	35.2499	35.739	30.8475	36.4728
	115.835	478.548	57.1069	45.4117	11.051	16.9911	4.04387	2.2575	8.37376	19.6856	40.8846	79.7024	2.89382	40.6105	3.79477	1.66815	1.81699	1.14298			814.049	2651.32	238.397	523.782	171.097	204.239	30.4806	24.2438	143.518	232.509	283.103	237.073	73.9544	6.23675	27.8514	49.1909	13.9257	29.3189
	115.901	481.007	18.7797	79.4395	10.9717	14.3427	3.24058	2.07234	8.37855	19.6967	43.964	84.9134	7.12133	13.3628	3.16793	1.62395	1.40255	4.2872			1081.13	1203.42	217.53	432.336	122.382	89.8543	32.4984	20.2083	68.412	285.904	258.554	202.091	40.6306	65.2108	33.2321	37.4511	8.20867	45.5222
	116.052	481.242	16.9394	47.9641	12.1405	25.7911	4.22181	1.87667	8.38535	19.7048	47.3369	49.2389	0.424784	13.1318	2.85509	3.18655	1.30451	1.62021			345.437	1431.37	243	672.306	92.9997	123.993	36.1059	52.0647	164.998	409.264	510.798	297.219	12.0761	92.6036	50.4749	45.0942	9.70671	26.5062
	116.087	483.542	90.6585	107.33	10.1335	14.0895	5.15501	2.15692	8.40424	19.7494	77.6368	78.4861	3.68629	17.209	4.68993	3.10715	1.56725	2.04936			1057.65	1428.43	157.691	503.836	84.5609	153.299	30.4806	25.161	69.5628	169.294	542.405	573.706	106.239	87.4063	30.3583	23.3878	14.8581	31.9481
	116.255	490.472	31.8798	48.6636	12.212	19.4238	3.67726	2.60773	8.428	19.7514	49.5217	89.8653	9.32442	5.6062	3.6666	1.92252	1.30743	4.27811			2455.66	3273.53	232.566	331.377	71.5957	138.262	85.1439	17.0441	103.471	187.093	295.071	563.886	43.321	83.2484	38.7963	36.1059	20.4376	21.8592
	116.375	494.287	13.4939	21.9865	10.6486	15.5722	3.90223	2.93726	8.43269	19.7588	61.3806	66.7936	6.86945	18.3688	2.78929	3.98157	1.48358	4.74016			578.275	1740.51	262.946	466.398	97.2191	152.378	56.5282	32.6207	71.1738	114.979	363.809	285.558	34.2716	69.6132	20.086	35.4333	12.5347	28.0348
	116.388	499.681	15.9346	58.7279	11.1854	29.2379	6.09334	0.825192	8.43813	19.7753	39.4445	55.4723	10.0131	15.8863	2.70541	1.94277	3.09768	3.04639			927.534	1845.19	175.182	407.48	119.85	126.141	10.1806	24.1216	104.009	523.725	297.526	403.088	77.0117	83.6153	30.9698	35.4333	13.8187	36.3505
	116.393	502.618	49.1439	57.4531	12.0964	23.4625	4.75773	2.201	8.44031	19.8015	46.6621	82.6148	5.25249	13.3352	6.81126	3.16494	0.90483	0.742878			966.666	1001.89	262.332	550.787	99.137	97.2191	86.9171	23.6324	169.601	266.878	278.5	450.346	58.9129	45.7056	43.9324	21.8133	21.0643	19.7956
	116.75	512.675	16.2593	35.5197	9.62788	14.201	3.82138	2.05496	8.44736	19.8173	42.5424	68.8784	4.81635	15.7537	4.33334	2.63784	2.45849	2.37498			1042	966.666	268.163	509.973	107.576	126.602	66.0668	46.0725	68.2586	127.56	697.68	344.783	20.3	64.5382	25.0999	38.7351	24.3661	49.9857
	116.907	517.365	20.3829	33.4635	12.7225	19.9958	3.14147	3.80607	8.45636	19.851	67.5813	69.9103	3.94561	26.8503	2.69862	3.18878	2.15674	3.0332			607.625	2541.75	366.36	297.929	141.638	141.331	62.337	20.1777	124.875	194.457	400.94	402.781	55.3665	10.0124	27.2399	31.2755	13.0391	26.1393
	117.056	520.877	27.3021	68.9075	12.897	17.883	4.58288	1.85746	8.47435	19.8679	45.7522	99.5137	0.291163	13.1809	3.2008	2.09437	1.81261	6.72258			1108.52	929.49	284.12	564.289	157.595	70.6751	20.6822	19.979	106.003	186.786	214.979	263.464	32.1927	10.578	24.1827	40.2637	21.3242	66.0056
	117.34	522.039	38.1748	78.0077	15.4468	29.1797	5.20039	1.719	8.47963	19.9146	74.7483	59.7048	0.40259	27.5283	1.51607	3.33606	1.62828	2.17507			1029.28	1162.33	95.0135	653.894	92.3092	86.7856	67.9011	20.4835	72.6314	286.824	547.008	389.279	59.5854	40.2637	31.5201	41.7924	23.9381	36.7174
	117.435	525.491	15.1043	47.4964	14.3773	15.9946	3.39267	2.31172	8.4839	19.9504	23.0059	93.2722	0.857157	34.0076	6.40561	5.13592	3.35589	2.93104			778.83	1418.65	273.38	588.838	107.576	97.7561	15.011	49.68	102.397	296.337	380.994	315.938	11.9079	106.239	27.7291	38.7963	36.6562	35.2499
	117.768	527.107	63.2779	30.0331	15.1696	19.4084	4.70793	1.95419	8.48864	19.9608	40.975	107.491	5.8655	5.83356	2.33672	3.13296	2.35183	3.56211			1053.74	1927.37	202.493	906.752	97.6027	140.411	52.9818	18.4963	64.346	214.711	432.24	210.376	44.1159	6.17561	35.5556	28.8297	8.69782	36.7174
	118.016	533.239	33.6411	86.9615	11.1007	15.6411	5.61496	1.45047	8.49492	19.9699	59.8324	71.1444	4.08485	7.58986	2.6978	3.1382	1.28583	3.17836			961.775	1089.93	135.213	737.361	155.447	96.7588	27.7902	44.0547	151.496	230.668	326.985	340.794	103.243	62.6427	42.3427	12.6417	43.5044	93.2761
	118.257	539.057	21.2794	66.2031	7.35383	12.3298	4.28417	1.87997	8.49946	19.9828	48.0988	94.8273	9.25636	8.0914	3.62502	2.44844	1.65528	1.16826			966.666	1753.23	398.274	882.202	92.923	103.05	33.2321	24.7941	131.933	277.311	234.618	311.642	94.1322	27.4234	30.5417	11.9691	18.4657	39.8969
	118.269	539.117	52.4067	50.6591	10.7213	14.0924	6.63704	2.10622	8.50207	19.9932	52.0892	72.6156	3.44079	10.3091	6.47971	1.9859	1.67603	2.49467			967.644	866.878	339.356	642.847	165.88	137.495	35.739	13.7881	83.4485	172.363	416.59	528.903	42.1592	14.7359	29.9303	17.9765	15.1792	25.2222
	118.489	541.723	17.5545	38.9796	10.4822	21.759	3.37477	0.883043	8.51294	20.0257	39.0647	98.9743	0.407505	23.981	3.07867	3.41159	1.23969	2.84102			626.213	1544.85	155.236	546.491	86.0185	146.548	65.7611	12.7334	123.111	143.518	571.251	198.101	25.8948	116.022	23.6935	17.0594	15.6225	26.7508
	118.504	542.091	21.983	77.9526	11.3942	12.4764	6.27157	1.84406	8.53765	20.0548	46.9057	52.402	2.07197	3.72979	2.6636	1.89925	1.92343	1.71892			563.601	2576.97	125.854	492.482	112.025	153.606	57.8123	10.4557	179.421	177.273	370.253	321.462	53.2876	99.6352	46.0113	19.658	12.1831	38.3683
	118.552	543.992	41.06	88.312	11.0393	14.9564	4.21372	2.58077	8.54665	20.0618	39.433	58.0893	3.17375	18.8175	3.03323	2.87558	1.36998	3.35306			639.909	2334.35	378.328	294.86	103.51	93.3833	41.9146	41.4255	104.085	273.936	528.903	540.564	75.4219	276.465	36.4116	39.7134	21.6605	43.1375
	118.738	544.686	18.5797	106.165	12.6648	22.8751	3.39129	2.03833	8.58467	20.0931	37.8741	87.6799	2.38031	4.92086	1.80831	2.60874	1.26524	4.92454			983.297	1647.57	510.894	598.658	126.295	132.279	29.5023	8.71311	72.1711	181.876	433.161	279.114	53.1653	41.9758	29.8692	23.6935	20.621	35.1276
	118.978	544.858	30.0893	104.049	12.5594	17.2593	3.8749	1.88269	8.60162	20.1531	36.126	56.7416	1.95836	18.271	2.07288	3.23464	1.33532	3.97418			2260	2490.88	198.504	560.606	163.732	86.5555	22.3484	13.6964	66.4174	257.672	357.979	245.359	20.1472	196.733	47.9068	48.4571	6.17561	25.589
	119.237	546.44	49.3342	115.876	9.72331	15.0513	3.4204	1.92333	8.63842	20.1663	42.5942	66.445	0.573146	24.1672	3.62551	2.47971	1.73638	2.62677			602.733	2733.5	285.347	358.688	145.627	102.052	67.9011	14.476	96.3368	198.753	264.078	290.775	11.5105	99.4518	50.9641	29.7469	6.61891	33.4155
	119.451	551.796	18.4464	26.9372	16.2096	29.8529	5.16158	2.45245	8.63857	20.1694	50.2679	72.9333	4.56048	32.6322	2.55265	3.49754	1.58945	7.24361			1258.2	2224.78	337.208	191.446	100.364	144.707	68.6349	15.8059	53.7591	182.796	453.414	386.824	36.9619	12.9932	42.3427	39.7746	20.8809	23.3267
	119.981	552.235	22.9229	107.741	12.9215	15.6352	4.3906	2.58416	8.64802	20.1841	99.2729	89.1701	2.02605	9.42217	7.01769	1.1206	2.67427	1.248			2678.72	2870.47	185.923	594.975	155.14	95.2245	32.6818	43.9936	204.584	308.612	530.438	612.985	103.365	124.338	34.1493	34.3939	10.7767	25.161
	120.163	557.429	21.7511	52.2565	11.1762	10.9572	2.34986	2.0201	8.66481	20.1873	70.3279	52.7337	7.23955	14.5706	2.85755	3.34983	1.49119	2.08977			529.36	1451.91	306.828	586.383	77.1961	162.812	18.7867	39.7134	71.7875	144.745	538.109	235.232	6.68005	85.2662	49.3131	23.449	39.5912	41.3032
	120.191	561.309	20.691	100.992	13.3333	41.9119	2.57499	2.66595	8.6723	20.2039	40.2353	112.859	2.8676	16.4944	2.33464	3.0338	2.98135	2.32947			1066.45	1665.18	610.932	402.57	87.9364	105.965	21.7063	43.5656	69.4093	132.854	236.153	258.247	53.043	109.174	61.2975	19.23	14.3231	35.1276
	120.192	566.619	13.436	71.0078	10.8526	33.1152	4.63857	4.01632	8.67892	20.2183	36.4956	75.6741	5.09068	29.9476	3.03975	0.927409	2.64604	5.13305			1081.13	664.367	145.109	420.675	95.2245	91.6955	30.9086	30.1749	118.431	174.204	511.105	493.921	67.9623	61.7255	25.9559	43.5656	27.6068	33.4767
	120.328	567.392	31.7022	51.6518	12.2909	22.8376	2.70492	1.46643	8.70237	20.2271	45.4409	61.8858	1.02557	14.0406	2.58576	1.65422	1.75947	6.04936			1884.32	2972.21	320.33	402.877	153.606	135.424	29.6857	14.155	162.85	199.06	446.049	173.552	36.6562	39.4077	21.6605	66.1891	24.3661	52.0647
	120.494	568.189	34.5973	61.1521	12.5312	19.1733	3.78901	1.71797	8.7213	20.2726	55.9264	51.8124	5.47703	17.4198	2.78197	4.40673	1.74825	3.55634			551.861	1978.24	273.993	345.493	129.9	253.951	29.1966	22.0274	96.7971	180.342	291.082	357.058	53.5933	92.4201	26.3839	34.2104	14.2926	27.7902
	120.851	569.058	17.4407	50.5303	11.5789	18.3749	5.25549	1.92027	8.74514	20.3737	39.8819	65.7241	1.36265	7.80841	3.09596	3.69039	2.02388	0.69957			826.767	1189.72	660.031	361.143	212.217	121.999	79.5186	15.225	69.486	235.884	619.122	431.013	29.0131	19.1536	45.2165	29.38	9.76786	33.9658
	120.984	578.247	58.0605	141.503	10.9243	23.4331	4.49366	3.6487	8.76566	20.4671	37.0945	95.4362	5.76335	8.77373	2.32676	1.85776	1.82748	5.96352			875.683	1741.49	186.843	328.615	215.593	91.1585	23.5101	19.3828	117.05	233.736	258.861	266.839	19.123	150.752	33.7213	18.5421	18.481	56.7116
	121.26	582.413	10.3885	103.68	9.08912	32.4814	3.92659	1.34583	8.76936	20.4806	35.3927	85.54	1.69666	11.4394	3.14234	2.63916	1.3238	3.848			2909.6	2498.71	145.723	331.684	76.659	104.124	32.6207	17.7319	132.24	248.159	400.326	595.8	33.171	94.7436	25.9559	26.4451	12.1066	19.3981
	121.384	582.957	23.0689	65.25	18.5135	16.1516	3.63877	2.52713	8.77167	20.4976	62.518	46.9932	3.7863	30.0424	2.77042	1.95616	1.66284	3.90108			1455.82	1359.95	318.489	430.802	96.3752	143.172	68.3903	17.1358	85.75	409.878	413.828	460.165	16.3868	123.359	22.2414	38.0014	20.835	46.7451
	121.47	587.004	10.5802	74.7161	7.78266	25.2756	4.39923	1.33458	8.77389	20.5184	66.1521	80.0279	0.519874	16.1207	4.59561	2.76769	1.34845	3.94921			616.43	1880.41	198.504	754.546	101.745	149.923	56.6505	10.6392	93.8819	242.328	272.67	272.363	117.979	10.8379	42.1592	30.1137	11.3729	34.1493
	121.619	591.199	44.14	35.9459	11.0766	24.2142	5.57677	2.14242	8.7773	20.53	73.3113	68.5139	5.34721	10.3759	4.59799	2.15686	1.24252	2.68735			1350.17	1365.82	312.965	668.623	91.3119	122.459	25.9559	79.9466	79.9962	218.393	270.522	114.941	69.552	99.8186	50.3526	108.44	14.8429	31.3366
	121.933	599.501	36.336	18.016	11.4436	23.6143	4.90437	1.57266	8.80161	20.5472	51.0826	93.4513	1.01601	2.46599	3.2313	2.58152	2.55643	1.05347			1180.92	1110.48	453.817	690.718	88.5501	90.1612	36.7785	35.2499	146.586	219.927	535.961	348.466	230.974	36.6562	46.4394	41.6701	15.2862	44.0547
	121.959	604.489	15.4264	29.792	17.7284	14.2381	6.16034	1.77497	8.8022	20.5604	76.5897	47.6048	4.99607	11.0703	3.42611	3.20003	2.84112	2.3656			969.601	1451.91	544.342	483.89	124.147	125.681	20.3612	20.2236	134.465	338.685	441.446	95.7615	43.9936	53.7767	22.7152	38.4294	11.5258	25.9559
	122.433	620.085	28.0766	76.1241	11.7446	19.3446		3.86952	8.8492	20.6275	65.9254	54.2935	1.91259	12.1635	9.61846	3.52895	2.67174	2.20468			1343.32	1617.25	180.706	444.611	129.747	183.986	88.996	30.7252	63.1953	427.369	269.294	288.934	34.0881	166.894	50.2915	22.1649	13.1767	27.7902
	122.545	624.961	25.0238	78.3469	15.3356	14.3104		1.82821	8.85284	20.676	68.5516	56.6058	5.26609	2.97701	3.15253	2.51393	1.0832	1.72192			793.505	1513.54	108.669	399.195	137.725	153.299	21.0185	18.7714	95.8765	290.2	316.245	218.355	134.854	122.87	44.0547	17.3192	9.81371	35.1887
	122.798	627.008	16.3575	84.2659	11.3089	23.3263		2.96732	8.87909	20.6829	56.6101	59.0196	5.8941	29.4274	7.36526	2.81138	1.20193	4.00052			816.006	1339.4	195.435	521.021	88.7035	116.398	27.4234	45.8279	68.0284	316.283	681.723	541.792	41.6089	51.8201	28.1571	18.1141	21.4312	23.5713
	122.994	627.618	31.452	87.2666	12.4213	20.587		1.59404	8.87936	20.7256	48.2686	81.9697	3.58963	5.03604	4.09609	3.01666	1.07831	2.73222			610.56	2123.03	323.399	358.688	106.962	179.996	43.8713	127.028	110.99	272.401	346.011	646.126	44.2381	112.842	44.5439	35.5556	13.8034	27.3622
	123.061	633.182	17.228	84.6414	8.36897	15.692		3.08695	8.89501	20.7324	71.955	59.0577	5.73473	10.9742	3.46647	4.72373	1.10536	3.24995			1691.6	2017.38	188.684	579.018	209.455	142.559	32.1927	48.2125	135.846	383.18	257.02	486.556	97.862	13.5435	27.2399	36.9008	24.5496	13.6505
	123.151	643.359	21.0601	66.241	16.6458	14.3905		1.89022	8.90307	20.7462	54.8477	34.4323	4.339	9.49702	2.21852	0.492135	1.40511	4.30817			863.943	1424.52	494.016	372.19	127.215	166.494	10.8073	37.5734	78.7687	286.517	360.434	691.542	42.2815	101.103	36.7174	36.9619	25.6502	43.8713
	123.196	647.122	44.0977	74.1329	11.8879	17.0087		3.18033	8.91637	20.7536	56.9603	76.0928	4.0932	5.76642	3.34571	1.22293	1.70877	2.49129			1330.6	1161.35	375.873	209.858	122.919	152.992	9.12584	19.7191	96.1067	176.352	622.804	343.863	23.877	11.8315	35.3722	34.1493	23.9381	33.1098
	123.342	649.389	18.7854	41.5004	11.3448	33.9533		2.77945	8.91966	20.7732	55.224	75.0962	4.80933	11.8983	3.36861	4.32144	2.8196	3.44466			1173.09	1718.99	134.906	377.714	79.9579	90.6982	27.7291	24.0604	123.725	398.523	295.685	442.981	44.2381	29.2577	31.9481	30.236	11.5716	35.739
	123.419	651.175	31.3641	84.5047	16.771	29.3358		1.8363	8.95806	20.7993	78.363	67.2402	2.09677	20.4637	3.34382	4.17245	2.20412	5.89123			1010.69	1016.56	370.963	377.714	119.927	126.985	24.6719	51.2086	116.897	219.007	440.219	470.906	46.0725	134.121	32.5595	26.7508	7.65837	28.4628
	123.464	655.372	31.7613	92.4673	9.29354	21.8035		1.44152	8.96879	20.8524	40.0523	49.3419	10.279	27.0335	5.6633	1.79342	2.50837	3.70873			496.097	1044.93	205.255	338.128	156.368	117.012	48.396	19.6274	122.114	158.861	325.758	249.348	88.2011	6.05332	22.0121	23.1432	22.2872	29.1354
	123.655	659.368	31.7298	57.6183	16.9972	24.7697		1.80506	8.97045	20.8555	55.5424	64.0279	8.16057	2.84903	5.71596	2.41946	2.14433	3.47886			992.102	1134.94	145.723	354.699	151.151	116.859	20.8503	38.0014	101.17	254.91	476.429	407.691	126.783	144.393	45.2165	45.0942	8.33096	103.304
	123.688	661.244	35.841	51.3473	13.1249	18.7348		2.74302	8.97814	20.86	50.2943	74.8397	1.26987	16.1402	4.7294	3.82093	1.17818	6.29997			996.016	2827.42	63.3295	412.39	120.081	90.1612	33.6601	15.7753	87.898	203.663	310.108	332.202	58.7294	141.947	35.2499	53.1041	19.7497	14.7664
	123.734	671.677	17.2379	62.9856	9.509	28.6495		2.13894	9.0052	20.8826	44.5425	49.3213	2.25188	10.6833	2.92635	1.37841	1.44931	3.17308			586.102	1039.06	286.575	425.892	90.0077	101.669	29.9914	13.406	64.883	292.961	419.045	546.395	9.47742	6.71062	60.4415	24.1827	15.7295	32.9264
	123.891	687.14	23.578	46.2997	11.6545	21.831		1.57827	9.01716	20.92	55.092	73.6749	2.37188	4.59382	3.92145	4.39342	1.30061	3.24249			2146.51	1864.76	241.772	593.748	106.195	207.921	23.021	51.8812	144.438	421.845	274.818	200.556	87.3451	6.77177	35.4945	25.0999	10.1653	19.2453
	124.071	693.215	12.3363	33.5432	9.06045	14.1884		1.98388	9.01769	20.9481	45.0265	90.4191	2.11661	30.4769	3.58091	1.69668	0.962597	2.80369			990.146	1368.75	154.315	427.733	185.213	201.477	24.0604	16.8453	130.092	203.356	494.227	540.871	74.6882	296.521	37.0842	36.1671	43.321	52.0647
	124.076	705.912	13.7341	51.0227	9.25757	21.2333		1.87548	9.0402	20.949	58.2541	79.3033	5.92307	39.5979	3.15759	2.30852	1.13602	2.28157			1215.16	1585.94	294.86	392.751	68.0668	141.638	26.9954	15.8517	134.005	277.311	368.105	243.518	75.055	108.44	42.4649	21.5993	10.1806	68.8794
	124.386	753.271	19.0695	74.823	10.5675	16.5569		2.04709	9.0444	20.9522	40.7469	72.1965	3.50067	16.8908	5.0854	1.94752	1.05771	3.46247			773.938	1513.54	342.118	601.113	84.5609	205.773	31.5812	71.6921	76.3138	273.936	290.161	426.103	49.3131	143.904	55.4276	34.7607	19.5051	61.1141
	124.473		15.5632	64.7019	16.749	11.4227		2.51868	9.07411	20.9544	47.6599	91.4951	5.13675	23.6531	1.46021	2.45795	1.23483	2.87499			640.887	1501.8	187.764	446.145	129.44	154.526	29.1354	42.1592	148.121	332.854	662.083	384.676	19.7191	213.12	18.2058	39.5912	8.14752	46.3782
	124.717		23.3242	103.272	14.0616	28.7116		1.77546	9.08784	20.9632	45.64	74.0077	3.77738	14.5013	2.7236	2.29572	1.7439	4.63947			579.254	1322.77	381.09	291.485	118.623	134.427	61.8478	89.1183	106.54	220.541	252.724	600.71	179.123	45.0942	32.3149	23.6324	8.9424	81.0472
	124.77		35.8834	119.362	12.8813	17.5396		2.64705	9.09297	21.0439	66.0518	68.8334	0.778829	9.07594	3.01655	2.95473	1.41649	3.41148			1176.03	1109.5	308.669	691.945	149.923	131.818	68.8794	23.3878	70.4066	179.728	458.017	373.629	31.8258	98.9014	49.3743	20.3153	9.35513	24.9776
	124.994		26.7927	59.484	16.8767	17.1056		3.03973	9.09903	21.0463	46.4788	59.7687	2.99759	3.35466	3.06513	1.24514	2.46398	3.28524			1132.98	1287.55	277.983	433.257	88.32	128.75	35.3722	129.963	149.041	198.753	254.258	247.2	13.7423	26.9954	25.0999	69.4297	12.6417	49.4354
	125.169		46.7497	63.3878	14.2432	17.8824		1.67479	9.10623	21.0552	67.4887	82.3449	4.66911	17.9564	2.92277	2.5899	0.942895	3.42312			1188.74	1332.56	170.886	563.061	96.0683	83.1032	76.1556	15.1333	108.842	299.713	616.667	207.307	22.1802	60.8083	36.5339	10.5322	45.3999	34.7607
	125.355		18.493	43.9142	13.7496	26.208		2.41865	9.11526	21.113	43.1773	65.5924	1.01168	6.1216	4.58821	0.904889	1.39653	1.44703			1402.02	1297.34	438.78	540.046	152.071	119.313	30.3583	15.9893	196.299	341.446	621.577	282.796	13.2072	184.993	27.6068	29.9303	13.4671	22.6541
	125.374		31.483	114.745	10.9	17.2132		1.92439	9.1155	21.114	45.7536	81.3732	8.26474	9.1673	3.33881	1.91262	0.288765	4.81045			953.948	1970.42	327.695	379.248	84.8677	201.784	40.1415	52.9207	105.62	307.077	254.565	646.126	234.153	44.6662	25.4667	38.3683	38.8574	36.8396
	125.586		29.3337	51.2406	11.7158	17.2052		2.79376	9.1296	21.1291	96.6656	64.1331	2.37455	18.2179	3.45144	3.23744	1.77629	2.02654			900.141	901.119	274.607	478.366	179.689	157.902	20.4835	25.7725	134.081	277.618	463.541	324.53	13.9563	346.415	33.2321	27.6068	20.5905	57.5065
	125.692		25.3088	45.8355	10.0509	21.3887		1.78405	9.13127	21.1294	75.8562	76.2784	4.42802	6.81048	4.48869	3.08466	1.26874	4.63033			733.827	1262.12	399.808	268.777	240.142	125.758	34.6996	34.5161	100.48	250.307	647.354	263.464	38.4905	85.205	39.8969	11.6633	18.9854	16.2492
	125.75		32.5579	89.1801	11.0965	27.9825		1.79159	9.1351	21.1537	48.6712	53.3664	1.54832	29.1996	2.96487	3.6856	1.42067	2.90674			1655.4	1681.81	300.998	306.828	138.262	104.124	35.6168	16.2186	152.417	211.642	256.406	338.339	75.2996	58.2403	49.8023	31.3978	15.6377	23.8158
	125.819		23.242	30.6138	9.02857	22.1432		2.01305	9.16363	21.2423	58.8903	98.3092	1.55753	9.60046	1.65948	3.12502	1.60302	4.36631			1588.87	1164.29	147.871	560.606	156.368	130.054	44.7884	45.6445	104.622	208.266	409.839	320.541	33.599	48.0291	35.0053	19.1841	9.56914	22.8375
	125.944		8.6729	82.5262	10.7099	15.209		2.26597	9.17089	21.2606	52.0523	81.2607	4.59686	12.3944	3.21426	1.82392	1.4286	3.80171			605.668	1519.41	425.585	429.268	73.3602	126.908	34.2104	17.5791	218.393	234.043	382.528	390.813	27.0565	74.9328	35.3722	52.2481	21.9662	30.8475
	126.347		39.6025	98.3398	9.1765	19.9446		2.14416	9.17145	21.2915	52.7132	57.8317	3.56456	18.6292	3.24195	2.24073	1.13954	2.51025			1379.51	1841.28	261.719	485.731	107.269	173.552	30.7252	55.5499	135.999	179.728	272.67	482.873	89.5463	52.4315	15.1639	27.1176	27.5457	15.9587
	126.723		20.8579	71.9862	9.29091	21.9115		1.53502	9.19884	21.3395	59.8116	52.4045	2.4389	17.4713	4.26243	1.33628	2.12619	4.76917			875.683	1330.6	243.307	366.667	99.8275	169.256	35.5556	97.7397	54.066	152.724	248.121	273.897	13.6353	15.7142	10.8532	46.8674	14.0174	16.5549
	126.779		19.6921	75.7681	14.9587	21.9162		2.00954	9.22024	21.34	55.0894	67.3615	5.43725	15.036	3.09062	1.6705	2.024	0.754155			1580.07	1016.56	331.991	569.199	77.2728	93.46	55.4888	25.2222	77.2344	385.328	295.378	337.419	14.0938	76.1556	31.8869	39.2243	19.3523	32.8652
	126.871		14.0692	122.855	15.7986	17.6895		3.06473	9.22604	21.3457	58.4565	80.8913	0.554722	23.7869	4.14907	5.79738	1.21357	3.39135			1294.4	1469.52	209.551	358.995	87.3226	191.35	22.7152	20.0249	80.4565	168.067	496.069	324.53	164.204	114.554	37.6957	31.2143	9.09526	36.3505
	126.941		21.6343	74.2873	8.3154	27.7819		1.96928	9.22746	21.3776	59.8209	90.9854	0.499413	14.1479	4.99376	1.50128	1.9633	3.57603			592.95	1685.73	278.289	523.476	111.719	104.277	21.5688	26.8731	98.7918	234.043	445.743	692.77	24.305	50.1692	26.9954	40.1415	21.3089	31.9481
	127.08		12.7727	74.0642	8.73171	19.2709		1.68407	9.23341	21.4338	66.5272	113.36	10.0715		6.62679	2.17991	1.31547	2.55969			2040.86	1033.19	226.122	330.457	75.048	185.827	11.434	12.2442	120.963	223.61	424.262	403.702	168.117	118.468	39.1631	43.2598	14.7664	57.0174
	127.187		17.1068	65.222	10.481	35.3278		1.68454	9.24611	21.4542	47.9804	96.4748	0.416055		2.35387	2.5847	0.928475	3.40659			1429.41	1069.39	293.019	416.379	86.402	166.801	27.0565	9.18698	139.221	175.125	380.38	341.408	81.1084	82.1478	14.369	60.5026	9.4927	14.9804
	127.221		31.0688	59.1151	13.1884	14.6763		4.31571	9.24942	21.5595	62.3113	60.0789	3.14666		4.24774	2.20064	1.41668	6.46267			465.769	1884.32	437.86	474.684	150.844	92.0791	81.3529	49.0686	83.295	298.178	361.968	513.867	49.3743	148.551	25.4056	38.9186	30.1137	19.5357
	127.275		52.1379	99.5919	12.1774	15.2084		1.63684	9.24983	21.6533	69.9595	62.8674	4.39272		3.70178	2.69251	1.3984	5.44689			1837.37	2256.08	371.884	433.257	130.054	104.661	25.8948	38.4294	113.521	118.124	415.056	326.985	27.7291	10.8685	63.193	33.0487	12.5958	46.9897
	127.396		89.9994	46.0719	12.3425	17.7129		1.69097	9.25458	21.6765	42.1091	78.0031	4.53756		4.1223	2.11902	1.64501	3.80715			1509.63	1833.45	241.159	236.556	79.3441	163.732	24.3661	36.2893	170.829	300.633	598.255	458.938	35.8613	97.862	47.2954	40.1415	16.5702	17.1205
	127.565		18.437	72.1562	12.5795	18.443		3.13792	9.25533	21.688	58.3715	64.0313	5.45327		3.44871	4.13225	1.171	2.60882			1712.14	1888.24	176.41	774.185	153.606	198.408	30.8475	21.7675	51.3809	200.902	440.526	88.7035	50.4749	116.022	32.8041	20.5446	17.9307	45.2165
	127.607		9.99358	69.698	11.0286	15.7886		2.12588	9.28749	21.7333	75.7978	83.8153	3.20641		3.16553	1.79001	1.67726	3.9217			699.586	1367.77	332.298	370.349	185.52	100.364	60.7472	34.8219	84.5992	201.208	275.739	333.429	29.0743	218.99	30.664	15.6377	12.5499	39.8357
	127.721		33.0619	73.7146	6.57538	23.9519		2.26347	9.28925	21.7824	44.8903	64.9122	3.92142		3.30008	2.29517	1.75217	5.95649			750.459	1536.04	216.916	296.088	167.415	121.845	25.6502	54.9385	205.505	322.727	436.537	491.772	6.77177	305.081	48.7017	27.0565	12.6569	28.4628
	128.417		12.7419	42.9659	11.1477	15.9131		1.67835	9.29477	21.7862	55.4161	90.5831	5.38797		9.10474	2.89374	2.39056	2.42026			1431.37	1817.8	181.627	484.197	102.513	171.404	34.2716	12.9015	106.003	362.62	502.513	284.945	93.7653	96.2722	32.0704	35.1276	24.8553	26.1393
	128.557		17.6625	95.6602	12.0426	21.7473		1.78972	9.3192	21.8466	48.1943	53.6548	3.35464		5.34377	4.25357	1.62812	6.796			763.177	1435.28	170.579	278.289	188.282	108.42	43.5044	38.3683	69.1792	374.588	357.672	539.337	20.5599	32.2538	34.7607	66.6782	9.85957	42.0369
	128.717		24.0606	79.3903	10.0601	16.7457		2.23019	9.36617	21.8653	78.3392	47.5088	5.26687		3.65652	2.7591	1.3325	1.87374			684.912	1378.54	236.862	357.154	94.534	83.6403	52.615	27.9737	81.0702	224.53	391.734	311.335	48.2737	305.815	38.4905	17.0594	18.1905	63.3153
	128.842		25.5227	111.319	11.0911	29.5785		1.47565	9.4052	21.8666	31.3741	54.3126	5.65476		4.67437	2.81068	1.62967	3.56038			1605.51	1489.09	192.06	928.846	101.976	97.526	23.5713	16.3715	65.1132	269.946	572.478	406.77	127.517	96.2111	28.952	23.2655	8.51439	35.2499
	129.454		51.5376	32.5214	13.2777	17.6886		1.61268	9.40575	21.892	99.9232	110.378	5.85716		2.32463	2.12526	1.15353	4.57557			731.871	1080.15	298.236	492.482	117.012	102.743	54.2047	60.0135	113.061	127.177	417.204	493.614	28.4017	66.1279	39.8357	30.9698	13.4977	31.3978
	129.465		113.001	131.383	12.1314	17.4578		1.94794	9.42579	21.8954	39.3873	53.8606	3.45688		3.75855	2.815	1.6047	2.60622			1982.16	1178.96	208.938	256.195	107.116	136.038	18.2822	25.3445	120.809	299.406	321.769	320.234	89.9132	58.6683	38.5517	39.6523	17.8695	86.6725
	130.022		13.5228	90.3009	7.92584	22.3354		2.16105	9.43417	21.9118	58.5312	85.3072	0.828647		2.30618	2.76352	1.74244	2.61592			731.871	1739.53	290.564	476.832	109.033	158.823	30.664	14.0938	173.59	317.818	570.023	463.541	34.8219	152.953	27.9125	39.958	27.4234	40.6918
	130.029		25.653	75.2518	16.491	18.6235		2.17561	9.43518	21.9716	45.0899	63.7844	2.231		3.49829	2.12142	2.61807	3.39299			1958.68	835.572	178.558	276.755	126.908	114.557	27.9737	18.0377	152.417	278.232	289.854	578.616	63.3764	190.618	28.524	35.1887	12.4124	70.0412
	130.461		49.4292	37.6426	9.66373	24.2994		1.58162	9.43532	21.9822	50.6692	51.6794	2.75829		4.07303	0.979842	1.51994	3.2858			1373.64	1757.14	183.775	283.813	91.005	150.844	75.5442	31.4589	149.962	370.599	412.601	310.414	24.305	38.0014	45.2776	21.0185	12.6875	17.4874
	130.51		27.932	78.9221	12.7723	28.3627		2.21941	9.43781	22.0426	69.6219	73.8062	4.47909		3.92226	4.25071	1.63405	4.22801			1749.32	941.23	208.324	503.529	82.1826	216.513	27.0565	27.5457	147.814	274.243	237.994	504.661	21.4465	35.6168	25.4667	34.2104	14.7511	42.4038
	130.536		10.9881	101.759	15.8715	14.3766		2.46136	9.43978	22.0433	52.9418	98.2399	3.41594		2.64305	2.43322	2.16676	2.1796			945.143	1193.64	148.485	409.935	189.816	188.589	30.4195	19.3217	74.3959	219.314	278.807	342.022	26.5062	14.5371	39.7134	27.1176	8.92712	53.2264
	130.785		21.8978	63.4918	7.8335	28.0167		1.87134	9.44464	22.0634	64.7578	76.3683	8.27227		2.8683	1.67693	1.06191	4.15973			630.126	2150.43	229.191	487.879	141.638	189.509	36.2282	29.1354	170.829	272.095	266.226	178.155	34.5161	156.622	27.3622	23.449	7.8418	26.017
	130.852		16.5832	87.4916	10.4753	34.0555		1.85054	9.46395	22.0781	70.6074	90.2344	4.85368		3.1239	3.79039	1.36189	2.07222			799.374	1353.1	219.985	432.336	115.631	115.324	35.4945	36.2282	123.648	262.889	339.567	343.249	163.959	96.8225	49.1909	31.4589	10.685	26.9342
	130.899		34.7871	63.8501	11.7936	28.7891		1.96545	9.46793	22.09	46.2169	108.1	2.79176		2.78081	3.21629	2.07704	3.73528			2659.15	1713.12	266.628	298.543	94.2271	227.254	75.8499	64.477	219.314	157.327	520.311	279.421	31.8258	134.365	35.4945	27.0565	31.9481	49.5577
	131.384		18.5784	37.6447	11.7076	24.5607		2.28305	9.47266	22.0966	40.0231	70.8519	2.6404		2.8852	1.4699	1.42497	4.28786			842.42	1563.44	324.933	252.819	224.492	151.151	47.4788	35.9225	82.5279	323.341	453.721	353.683	69.9189	128.006	35.9836	22.3484	18.8631	39.7134
	131.481		17.5062	79.7649	9.72542	22.63		2.37476	9.47727	22.1074	52.4517	56.4574	4.45332		4.1247	2.32561	0.951085	5.26944			921.664	1586.92	215.996	477.139	89.4707	135.271	19.23	27.8514	90.8133	387.476	594.573	93.46	135.833	149.529	32.1315	19.8567	28.524	42.893
	131.565		10.9803	117.106	11.4567	35.1439		2.10538	9.47756	22.1203	41.0654	53.5138	6.43827		4.77804	2.16063	1.12786	4.22224			1212.22	369.405	293.94	315.727	93.7668	179.076	36.9008	25.4056	180.035	362.927	216.82	353.376	18.2822	56.1002	38.0625	21.4771	13.3907	27.7291
	131.669		25.272	98.9525	10.2341	15.3773		2.41579	9.49158	22.1247	44.9434	56.0293	7.0662		4.02846	1.70117	1.81521	4.12179			982.319	2596.54	71.1546	219.985	85.6349	190.737	29.5023	40.386	120.656	178.5	283.103	431.013	50.0469	6.9552	27.9737	36.9008	13.6658	44.7273
	131.814		19.0708	33.5405	11.5308	18.0139		2.1971	9.50314	22.1758	36.9509	63.7704	3.13291		3.37971	2.07217	2.41942	4.9201			692.738	1309.08	509.667	483.89	87.0158	124.147	23.6935	16.9065	125.643	230.668	213.752	707.499	18.7255	93.4596	35.311	26.9342	9.78314	52.1869
	132.007		38.2626	36.1632	13.6918	33.8814		2.19237	9.51065	22.2296	53.7835	89.6461	3.88931		2.30141	3.37192	1.92374	6.27159			715.239	1500.83	220.599	302.839	127.215	160.971	51.6366	24.4273	156.406	132.547	259.782	254.872	31.7646	51.1475	14.5066	26.1393	8.31567	18.6797
	132.268		24.7042	114.97	11.9286	16.4106		1.5623	9.53289	22.2497	37.5453	63.0902	7.95921		4.87944	2.1154	1.90364	3.22357			1040.04	1248.42	432.029	450.441	94.0737	234.618	36.5339	73.5876	152.11	309.532	354.91	680.495	33.1098	25.589	37.7568	67.1674	13.3142	14.7053
	132.471		28.0548	82.2964	9.35372	23.2741		2.63964	9.53632	22.2634	37.1969	70.865	0.746566		4.74975	2.03734	0.937237	2.6249			1042.97	482.401	183.775	565.516	138.876	131.972	26.5673	43.5044	111.91	252.148	455.562	193.498	22.5929	76.7059	13.9868	30.7863	8.69782	43.1375
	132.538		51.2646	106.203	10.1429	27.3757		2.38092	9.54049	22.2642	61.1126	73.1992	4.81627		3.23863	3.1123	1.31378	1.74487			1525.28	1090.91	364.519	418.22	130.821	110.338	38.7963	21.2325	111.603	369.371	665.766	529.824	39.2854	102.081	29.4411	35.5556	35.8613	26.7508
	132.954		18.6898	33.0347	14.7707	13.8904		1.8172	9.55467	22.3482	48.0917	71.4398	1.27268		2.69695	4.25378	2.67288	3.62161			1361.91	1583.98	373.111	200.652	94.4573	96.7588	46.9285	23.1432	106.694	226.678	341.101	419.352	40.1415	90.3412	33.5378	25.9559	35.8002	37.7568
	133.566		78.1541	100.4	10.8619	27.5084		2.33813	9.55548	22.3518	55.2158	49.5669			7.17273	1.80875	2.81463	2.75152			931.447	1263.1	263.253	239.011	84.9444	98.6	27.0565	58.1791	76.6207	282.835	491.159	102.359	52.1258	122.626	23.5101	37.0231	21.7522	40.2026
	133.837		26.7945	62.982	10.9748	16.9597		1.8947	9.57059	22.4052	39.3291	60.3381			3.12162	1.25231	2.61772	2.63507			1872.59	2436.09	169.659	506.905	121.462	187.975	32.8041	85.5719	148.427	337.457	381.607	229.095	51.6978	184.749	27.7291	36.6562	9.24813	47.0508
	134.014		14.2093	104.709	14.3852	26.1435		3.38037	9.58193	22.4264	49.8642	73.5033			4.11692	2.29669	1.6396	2.2928			899.162	2573.06	235.328	1260.26	141.945	163.732	29.0131	13.0544	110.836	211.028	561.431	260.702	53.9601	13.5894	13.5741	21.8133	14.9346	27.9125
	134.048		38.5763	60.3521	14.0276	12.6545			9.59817	22.4341	45.896	102.404			2.50963	3.90635	1.50124	3.58232			589.037	1593.77	175.796	644.074	89.3173	112.869	27.4845	6.42019	110.299	269.946	409.839	347.545	26.6285	189.64	27.9737	37.4511	30.5417	26.017
	134.204		21.7664	128.413	10.3274	30.1501			9.60913	22.5058	37.6545	104.229			2.89104	0.30167	0.987126	3.42268			1476.37	1413.76	187.15	241.465	92.6161	94.534	67.5954	44.4827	77.8482	309.532	401.247	600.71	229.262	114.065	27.5457	28.0348	8.60611	21.8133
	134.348		25.8746	86.3573	15.6482	19.861			9.61343	22.5211	45.8114	98.4849			3.80509	2.35499	2.10704	4.25964			1156.46	957.861	113.195	323.399	93.9203	99.2904	18.5574	32.6818	94.8025	314.442	505.275	364.116	74.9328	11.0825	63.9267	34.027	13.9868	41.9146
	134.352		56.2048	136.031	7.96579	13.0802			9.62842	22.5501	38.2802	120.109			2.53956	1.15878	1.0319	3.1474			774.917	1234.72	128.232	488.8	129.287	106.732	38.674	35.8613	71.7875	184.638	312.563	209.762	62.765	38.674	52.7372	43.5656	10.0736	35.0053
	134.394		22.4346	50.0242	8.17182	16.3724			9.63012	22.5566	37.0999	78.3997			2.26314	3.50576	1.47083	2.6881			980.363	2901.77	233.18	193.901	183.986	152.378	56.3448	16.9065	83.9855	256.751	318.393	191.657	44.7884	127.762	43.749	41.0586	8.91183	45.461
	134.435		23.178	43.7759	13.0511	12.2214			9.63021	22.5794	43.8975	93.153			2.96032	4.76602	1.27937	3.49684			571.427	2772.63	190.219	480.514	223.264	74.2041	22.0885	22.9598	221.462	330.399	216.513	414.749	33.9047	93.215	85.0216	24.9776	14.904	36.3505
	135.02		56.0332	55.3287	22.024	16.4041			9.6383	22.6019	54.6611	73.426			3.34282	2.92737	2.19765	4.69177			603.712	2033.03	378.328	366.667	110.951	95.9149	33.9658	49.252	138.915	147.2	474.895	373.015	60.0135	64.2324	61.9089	26.7508	12.9168	36.3505
	135.155		14.8701	47.4057	9.42467	16.569			9.64209	22.6216	39.7286	59.8923			2.42038	3.91353	1.29444	2.25374			575.34	2455.66	183.468	432.643	95.7615	136.498	25.2222	13.513	128.174	177.887	322.382	279.114	39.8969	149.04	50.0469	34.8219	28.096	34.883
	135.671		34.135	99.0108	10.192	20.9916			9.6527	22.6256	42.8269	67.0136			2.96875	2.87495	1.40306	3.39564			1362.88	946.122	363.905	337.208	122.075	141.638	28.2794	21.2019	99.6357	260.74	776.238	381.607	77.134	86.3057	28.8297	33.4767	15.4543	20.2389
	135.787		19.7851	71.9746	9.09888	17.9762			9.66275	22.6776	43.5531	87.8322			1.90404	1.56625	1.86999	3.2509			950.035	1132.98	368.815	234.408	106.732	121.692	54.3882	28.096	89.8159	193.537	628.942	455.869	71.4475	73.9544	33.7213	25.7113	17.5638	52.4315
	135.892		24.1835	97.7287	12.9009	20.4309			9.6837	22.689	50.9884	58.5637			3.71452	3.4941	1.35951	2.87922			500.01	1660.29	174.569	490.948	92.0024	74.3575	33.1098	24.6107	154.565	245.09	462.006	246.586	55.2442	34.5161	36.0448	31.092	14.9346	36.6562
	136.049		23.0373	49.1142	9.52958	27.5756			9.68771	22.7006	54.3986	75.3335			6.99738	5.07659	2.45705	2.14333			879.596	2119.12	324.319	454.124	82.7964	111.335	14.9651	22.5471	82.6813	155.178	348.466	212.524	63.8656	104.832	12.5958	31.6423	14.5524	49.4966
	136.209		36.6137	118.633	24.4022	22.2639			9.7174	22.7087	40.3215	81.5222			2.81333	2.45987	2.08576	4.36131			577.297	761.22	193.594	508.439	111.795	92.3092	43.9324	26.8119	121.5	90.5831	420.886	363.502	28.096	134.365	40.6306	38.9186	15.118	34.027
	136.21		29.1	82.5512	12.7164	17.361			9.72355	22.7118	88.3088	70.5938			4.14363	4.01254	1.54561	4.08449			1510.61	1729.75	294.553	335.673	121.922	95.6848	41.4866	32.0092	121.807	79.3825	614.212	278.194	53.2876	140.969	47.6622	50.5972	37.0231	58.9129
	136.213		17.0809	103.814	9.40717	23.5156			9.72525	22.737	58.1905	115.548			2.80596	2.41222	1.9096	3.43516			616.43	1931.28	295.474	370.963	142.865	106.272	21.7828	12.5499	155.792	303.088	257.02	334.964	127.028	39.1631	28.8297	31.1532	23.9993	17.5027
	136.747		18.7923	138.102	12.6844	21.968			9.73314	22.7963	35.4709	61.4552			3.37342	3.60282	2.01313	3.88972			2306.96	2209.13	407.173	607.25	80.188	151.458	26.2616	23.1432	147.814	273.936	229.402	210.069	80.8026	60.3192	15.4849	72.6093	9.98186	22.5929
	136.762		14.155	29.8502	10.2624	21.0131			9.73506	22.7985	51.6236	80.656			8.32643	3.98377	1.42434	3.00293			930.468	899.162	144.803	363.598	207.921	197.795	32.9875	9.98186	159.475	297.871	343.556	206.387	104.343	85.9999	29.7469	72.8538	42.1592	36.3505
	136.957		19.7851	60.4417	10.2798	25.3699			9.75298	22.8061	73.7506	54.5547			3.16743	3.6334	0.946062	3.58255			1457.78	959.818	208.017	566.744	152.992	110.184	8.78954	17.7931	138.915	335.616	338.339	337.112	114.31	190.374	42.1592	22.7152	12.1066	19.9179
	136.973		18.8851	84.3728	24.2723	22.293			9.77577	22.8255	68.3425	87.0676			2.24045	2.09001	1.96175	2.13431			824.811	2623.93	261.105	263.867	97.0657	263.771	25.5279	23.1432	168.067	218.393	254.258	300.595	19.7497	64.477	29.6246	13.4365	16.1575	37.8791
	137.092		25.4702	85.4411	13.8235	13.6127			9.7948	22.8381	45.0242	102.204			2.61022	2.69896	1.24649	4.01669			887.423	1123.2	275.528	453.51	76.659	137.649	37.6957	21.0949	133.851	294.496	493.921	562.659	77.6843	53.1041	27.9737	20.0707	20.1472	23.877
	137.183		11.9427	90.4414	10.0572	30.7479			9.7948	22.8494	39.9597	74.3541			2.00289	2.21943	1.68501	3.06034			881.553	1363.86	224.588	237.476	92.2325	113.636	93.2761	16.7536	117.357	454.68	624.032	601.937	18.4657	44.177	23.449	22.4707	22.0426	88.14
	137.683		65.4517	113.828	8.51678	14.6718			9.80918	22.877	73.4239	71.5959			3.09648	3.18361	1.26321	4.23189			889.379	2205.21	207.71	444.611	60.2417	154.833	33.0487	14.2008	64.4227	281.607	458.938	357.979	33.4767	48.8851	32.1927	36.7785	20.2083	11.8315
	137.887		45.537	53.328	6.83055	28.2927			9.80978	23.0189	45.4904	75.0063			5.60097	3.88684	1.86257	1.60227			616.43	1553.65	517.645	624.435	111.182	84.7143	29.6246	73.5876	143.211	190.468	341.715	195.646	18.9854	192.82	52.0035	30.2972	34.3939	23.3878
	137.89		29.5389	67.5011	12.1373	17.8636			9.81082	23.0485	43.2502	82.5485			1.58407	3.21474	1.59154	3.16847			895.249	1665.18	187.15	292.712	112.332	189.202	25.2833	36.8396	112.217	271.481	648.581	85.7883	14.476	192.086	96.1499	35.8002	16.9676	32.1927
	137.903		36.0645	82.92	7.37091	20.3649			9.83668	23.0603	60.8561	106.635			3.17382	2.27654	2.08887	1.02389			616.43	2001.72	167.511	440.315	99.9042	169.87	34.3939	24.1827	114.519	334.082	407.384	200.556	36.5951	324.403	33.4155	25.161	16.1116	44.7884
	138.078		32.6637	125.257	11.7972	22.6168			9.84703	23.1327	56.9831	93.3815			2.90303	1.14682	2.45289	2.72313			695.673	1023.41	283.506	334.446	136.114	148.082	68.0846	29.808	76.544	235.271	473.054	388.052	66.1279	18.3128	29.3189	37.6957	15.9282	36.6562
	138.167		17.1707	59.6058	10.2063	23.8226			9.84996	23.1335	40.1055	48.6771			3.89843	3.22604	1.56826	2.53935			551.861	937.317	387.534	413.924	75.5083	118.086	39.958	56.2836	109.916	273.936	576.161	367.798	49.1297	87.3451	36.8396	28.2182	10.8226	41.3643
	138.366		18.2663	32.8712	12.1538	30.6173			9.85274	23.1709	18.1766	127.127			5.10957	1.98714	2.81841	4.36265			956.883	1354.08	298.236	287.802	130.437	275.125	39.3466	101.164	141.983	197.833	338.032	315.631	20.1777	91.1972	39.6523	48.7017	32.3149	17.6249
	138.472		25.6542	81.4746	27.2796	20.8288			9.86448	23.1755	57.2649	54.5277			4.19799	2.30578	1.2961	2.44301			627.191	2725.67	453.51	444.611	137.035	202.091	59.5243	10.8073	164.078	327.024	259.475	325.451	57.4454	75.055	28.5851	27.6679	27.6679	39.53
	138.588		21.9481	95.2578	11.9789	22.8772			9.8735	23.1813	34.8648	52.7549			5.77758	2.42838	2.67442	2.0073			999.929	1821.71	366.974	452.896	249.962	115.861	23.877	23.877	183.103	222.689	275.432	374.856	30.6029	65.0273	20.1777	31.2143	8.62139	20.2847
	138.89		35.7756	53.6678	8.61159	25.2653			9.89211	23.187	40.3227	73.056			4.11091	2.35056	1.37656	2.34139			1346.25	2616.1	631.799	420.062	131.358	147.775	66.3114	21.6146	99.0219	180.648	350.614	282.49	25.3445	115.044	21.4771	34.2104	16.5702	31.6423
	138.92		13.6832	82.7291	15.7997	20.5272			9.90004	23.1945	44.0141	77.0034			3.00343	3.91994	1.88865	2.25577			1408.86	1502.78	182.547	396.126	162.812	172.325	24.305	14.3843	97.7945	200.595	565.114	193.498	30.6029	74.0156	17.0288	34.7607	64.2936	21.4006
	139.153		17.5274	23.5472	10.1072	15.4135			9.90401	23.2516	42.5247	68.3891			4.08084	1.76825	1.42352	2.41302			698.608	1303.21	277.676	377.714	118.853	145.32	24.4273	36.5339	116.59	395.762	609.302	418.431	121.403	161.024	50.108	29.5634	17.1969	17.5791
	139.23		44.9132	70.4496	10.7991	24.0734			9.91078	23.283	60.4734	82.7569			8.11583	2.62694	1.3831	4.93191			1262.12	1444.08	191.446	245.148	72.2095	111.872	22.2872	24.1216	108.458	383.18	594.573	570.023	57.69	226.571	20.7433	28.1571	13.3907	39.3466
	139.519		42.3135	77.5246	11.6181	26.6185			9.92902	23.2834	44.6561	57.8193			3.87796	1.50375	1.2322	3.40401			713.283	3148.31	225.508	471.001	111.182	127.215	22.1038	25.2222	80.4565	248.159	241.37	217.741	57.2008	17.6861	41.0586	26.7508	8.54496	38.9186
	139.657		24.1808	151.092	10.084	22.7705			9.94062	23.2869	40.7917	65.2097			3.56665	1.68909	1.10364	2.00675			1553.65	1845.19	94.4765	680.898	125.297	226.333	37.6957	41.8535	107.921	245.704	243.211	366.264	34.6996	15.1027	24.2438	52.7372	14.1703	34.2716
	139.669		16.0201	41.8301	14.7348	16.7839			9.94346	23.289	34.2907	69.7342			2.98461	0.566403	1.23751	5.95363			2717.85	856.117	181.32	817.147	127.292	98.4466	21.9662	72.3647	130.246	171.136	412.601	345.397	20.8503	203.581	22.2108	42.2204	15.0263	71.3864
	139.892		26.0804	67.7984	12.0033	21.0748			9.9598	23.317	50.2783	92.4347			3.10082	1.79909	1.39866	5.09167			1055.69	1736.6	274.607	468.24	115.784	123.379	32.8652	18.0224	113.598	427.676	407.077	288.32	53.4098	6.03803	27.9125	44.8496	12.1525	23.5101
	139.996		21.6661	150.747	11.1801	20.4821			9.98283	23.3265	51.22	96.2651			3.13773	1.76619	1.5856	5.01759			1202.44	867.856	196.97	586.383	163.425	173.552	66.9228	16.1269	210.414	379.191	360.741	337.419	41.1198	186.216	44.4216	62.2147	21.4923	19.6274
	140.935		29.0062	84.9853	10.8967	17.8536			9.99136	23.3339	75.1861	73.006			3.45213	2.61412	1.74681	3.49365			1759.1	1876.5	223.053	374.645	126.602	159.743	38.1237	18.8478	75.9302	300.94	223.264	108.573	6.90934	29.7469	24.1216	42.0981	59.4632	19.5204
	141.425		15.6537	66.3808	11.2271	13.1151			9.99891	23.3978	47.0717	65.2283			4.67534	1.25194	1.62675	2.66784			952.97	1654.42	323.706	640.392	331.895	152.685	57.8734	49.7412	133.391	284.369	365.957	351.535	45.7668	123.848	30.9086	23.1432	18.5268	27.0565
	141.475		24.972	54.2234	8.85784	64.8308			10.0154	23.405	85.5663	72.4913			5.38212	1.55774	3.33205	3.54508			911.881	1469.52	552.628	514.883	69.2175	113.79	27.5457	14.7053	130.552	367.53	324.53	329.44	71.6921	11.2353	23.2655	11.0519	29.9303	88.5069
	141.674		30.9149	159.495	13.1613	21.6211			10.0314	23.4116	39.5759	54.5886			4.26062	3.86977	2.00014	3.94273			1070.37	1548.76	287.802	248.523	85.0212	106.195	6.71062	10.364	116.667	269.333	560.204	360.741	98.718	45.7668	34.8219	19.9637	17.8389	26.0782
	142.383		12.2664	79.2521	9.9239	18.9867			10.0343	23.416	34.9729	77.1881			2.89073	1.39402	1.67073	2.65798			1110.48	2373.48	169.045	606.023	104.814	257.94	27.8514	36.4728	127.33	207.039	342.022	553.146	92.9704	102.57	37.6957	22.4095	14.369	53.7156
	142.402		15.7128	43.6591	9.12492	16.7511			10.0462	23.4211	56.806	79.4425			2.92741	1.71826	1.2552	2.62896			990.146	3218.75	484.81	479.594	85.2513	209.762	38.1848	17.6249	144.438	273.936	434.388	345.704	101.042	72.487	43.5656	18.2517	10.043	44.1159
	142.755		40.7608	111.487	8.14228	16.3844			10.0591	23.4317	57.2431	49.4043			4.46439	1.03715	1.18602	2.7239			1333.53	957.861	535.443	173.341	76.8125	157.902	47.6622	34.3327	148.427	353.107	738.186	514.787	53.2264	11.434	27.9125	26.2005	18.8631	33.7824
	143.408		15.2431	82.5833	11.3112	27.7954			10.0617	23.4365	70.1733	81.3248			5.25747	2.01094	1.94077	3.07706			1615.29	1087	199.732	205.869	121.615	117.012	23.3267	16.3868	106.54	247.545	391.12	292.309	6.22147	267.661	56.6505	15.3167	16.4173	45.9502
	143.719		14.2343	79.6601	9.87208	27.6414			10.0662	23.4376	65.1174	64.7846			3.08511	1.60404	1.67004	4.64178			1978.24	1923.46	179.785	419.141	114.941	174.473	58.4237	20.0554	69.486	127.484	528.903	331.588	10.0889	233.909	84.5325	25.589	23.3267	19.6427
	143.946		29.9079	40.543	11.3402	15.0784			10.0702	23.5366	71.4865	70.9841			4.20933	2.96672	2.0209	4.93453			2056.51	1331.58	385.386	612.16	94.0737	101.592	53.8379	19.6427	154.258	141.676	313.79	284.024	23.2655	71.3864	25.4667	38.8574	26.5062	7.38321
	143.956		18.9908	112.515	6.81887	20.7384			10.0951	23.5393	67.148	90.978			3.7043	1.62598	1.29222	5.01925			2158.25	1284.62	119.64	267.856	126.218	104.737	12.6569	38.9797	177.887	416.935	515.401	248.121	29.0131	53.4098	40.5695	34.883	22.6541	33.9047
	144.009		13.7219	77.8382	17.2751	13.1476			10.0982	23.5427	38.3336	77.3332			2.56417	3.07828	1.46278	3.63075			693.716	1243.53	382.317	470.695	123.533	235.232	26.5673	25.9559	79.8428	135.462	401.247	374.55	33.3544	108.44	40.0192	44.605	11.0213	25.7113
	144.356		40.0773	96.4524	12.1592	15.1356			10.1031	23.5811	63.3447	52.529			3.82856	2.38209	1.75054	2.25604			673.172	1322.77	454.124	413.924	182.451	125.758	15.4543	23.6324	107.384	201.822	363.195	342.635	52.5538	132.898	32.0092	24.0604	10.0736	24.3661
	144.606		28.9428	35.5425	13.0447	15.3478			10.1103	23.5832	40.9223	50.7106			2.62247	2.72314	1.39983	2.16287			637.953	2213.04	187.457	409.014	102.896	145.934	54.6327	27.2399	142.904	299.713	277.273	365.037	45.7056	87.712	20.9115	6.12975	22.2872	51.6978
	144.691		41.9739	58.8666	14.8889	30.5327			10.1266	23.5915	74.3056	77.9106			4.71676	4.00407	1.19713	5.62179			1026.34	1841.28	169.659	727.542	159.129	278.194	70.5915	45.7668	128.174	208.88	514.787	327.599	131.675	72.3035	38.674	30.8475	20.942	26.4451
	144.859		14.4712	98.1649	8.65931	27.9432			10.136	23.6468	58.6415	50.5975			4.21607	3.23891	1.34602	1.63356			551.861	1290.49	257.422	236.249	95.6848	153.606	57.0785	22.9598	109.225	155.178	481.032	331.588	17.9918	174.965	30.4806	8.04052	18.5574	25.4056
	145.016		25.7198	118.328	15.3994	14.6683			10.1521	23.702	50.9284	79.0728			3.32104	3.10793	2.01406	0.929149			799.374	808.179	510.28	757.001	135.424	124.837	24.1827	46.2559	120.042	189.241	434.695	246.279	32.8041	17.2122	29.3189	32.3149	6.22147	39.6523
	145.301		31.3868	48.1745	11.2593	15.7367			10.1672	23.7148	44.9254	81.8484			3.82324	4.14161	1.36955	2.16038			1632.9	1124.17	612.16	316.955	112.332	152.378	11.327	20.4987	166.839	274.243	550.384	960.357	41.6701	79.5186	30.5417	20.3917	8.74368	19.4593
	145.382		33.4763	42.6093	11.3091	11.6205			10.1751	23.7159	68.4169	75.9978			3.71313	3.06529	0.664557	3.43235			551.861	811.114	393.671	397.047	127.829	90.0844	15.8517	15.0263	59.8198	236.498	378.232	242.597	37.0842	127.028	59.4632	36.4116	14.5219	39.2854
	145.708		25.9554	62.7179	26.125	17.6122			10.18	23.7295	44.3337	84.5914			2.88526	3.38337	2.10839	2.22651			562.622	1578.11	235.021	224.588	80.188	157.595	24.4273	31.0309	153.03	138.915	552.839	234.005	85.8776	195.51	9.18698	16.6466	14.9651	38.9797
	145.935		25.9591	58.9782	11.7652	16.3217			10.1811	23.7349	44.13	90.7783			2.92869	3.00044	2.17175	3.20133			1958.68	1328.64	460.568	514.576	92.9997	118.393	77.7454	12.0761	147.2	461.738	392.655	341.101	58.7906	31.2755	42.5872	34.1493	6.45076	50.536
	146.078		17.3381	65.383	7.82132	20.1022			10.1943	23.7445	59.985	66.2787			4.42804	2.67064	1.26589	2.36906			966.666	1432.34	398.274	307.442	239.528	119.467	38.9797	25.8336	166.226	294.189	285.251	353.069	75.1773	56.5282	31.8258	35.6779	17.4109	23.6935
	146.377		40.1378	37.6409	12.1375	18.3578			10.2011	23.7743	68.926	55.4677			3.61688	2.2881	1.28816	3.14798			1114.39	1621.16	235.328	932.528	179.383	118.239	27.0565	16.8148	124.108	168.681	341.101	268.988	82.6981	145.616	11.7856	27.8514	14.9957	46.5005
	146.801		55.82	143.588	9.33517	17.1162			10.2029	23.8081	47.245	104.527			4.31043	2.01117	1.33474	3.15798			1181.9	1903.89	266.935	467.319	116.475	144.093	19.5357	21.3701	101.017	258.899	359.513	315.017	108.929	150.263	34.883	38.4905	13.834	58.7294
	146.909		11.4439	36.6316	14.757	16.1565			10.2066	23.8091	45.0621	60.7734			3.54087	1.47998	1.43466	3.4641			916.772	1954.76	208.631	217.53	211.297	168.335	38.4905	13.192	146.586	147.814	355.524	274.204	44.7273	27.9125	37.2065	36.2893	23.8158	56.5282
	146.919		17.5884	29.0786	12.0864	25.1726			10.2295	23.845	55.3532	79.3607			4.986	0.532408	1.61462	4.6745			684.912	2788.29	340.276	792.597	98.6767	124.914	27.7902	18.6797	129.555	344.515	405.85	239.221	121.403	94.2545	32.4984	18.8937	14.583	37.2065
	147.217		14.4729	37.8188	11.6593	19.9683			10.2326	23.8512	50.8096	73.4052			4.63192	2.02764	1.71579	1.12902			662.41	1422.56	181.32	510.28	161.584	164.96	19.1077	17.4109	53.0687	210.721	508.036	495.148	25.2833	51.7589	45.461	21.3853	31.4589	81.9644
	147.451		25.2813	46.2517	8.14883	14.2128			10.264	23.8582	69.0145	94.8185			3.88179	2.1467	1.22593	4.1087			352.529	2815.68	180.399	207.71	97.1424	131.588	25.6502	50.536	92.9613	201.208	228.481	325.144	244.915	8.60611	33.2933	21.8745	22.1649	43.6878
	147.538		20.0013	49.1671	10.6125	14.2125			10.2715	23.863	33.0666	66.7117			4.05212	2.09207	1.52645	3.84315			1017.54	1884.32	269.697	358.995	268.988	107.729	17.9154	49.252	98.1013	223.61	516.322	259.168	30.1749	12.4429	68.3291	24.1827	11.0672	21.6452
	147.573		10.682	28.7109	9.8744	19.7175			10.2756	23.9112	42.7659	76.8424			4.7938	3.77181	1.38039	3.15536			981.341	1480.28	178.865	455.044	181.531	231.857	130.697	38.674	72.0177	206.425	232.47	676.813	60.4415	144.393	56.8951	19.5204	11.1589	39.2243
	147.655		20.1227	66.1656	11.2722	18.9278			10.2867	23.9972	46.721	70.428			4.71435	1.43367	2.16072	3.85524			699.586	1050.8	336.901	306.214	134.196	102.666	110.397	33.0487	147.814	255.831	473.36	473.36	24.4273	174.721	22.6541	21.6605	7.45965	56.8951
	147.862		19.9936	100.733	11.2854	17.733			10.29	24.0109	55.1842	87.1139			3.36179	3.3392	1.92345	2.66542			1048.84	1008.73	172.114	397.047	86.5555	109.187	25.9559	30.5417	63.6556	155.178	633.852	127.369	50.2915	42.1592	32.8041	52.9818	11.5716	45.7056
	148.137		22.4116	61.3386	21.0087	21.5044			10.2964	24.0695	42.3247	101.123			3.47707	5.01054	1.87229	3.63077			680.998	2455.66	138.051	652.666	76.9659	175.7	18.3281	13.2072	76.3905	122.957	290.161	300.902	106.483	73.8933	18.9396	42.1592	23.6935	24.4884
	148.229		27.824	51.6454	13.9835	19.559			10.2976	24.099	63.4743	97.2186			3.66035	2.16381	1.43069	3.49855			1267.99	1009.71	166.59	474.991	123.149	92.0024	30.664	18.7714	56.8278	250.921	380.687	315.324	40.386	8.08638	40.6306	13.513	16.7078	49.3131
	148.525		28.3	78.2526	9.2909	25.5674			10.3117	24.1055	64.3702	79.4249			3.34538	3.05167	1.84182	3.68848			1007.76	1403.97	274.3	300.998	172.018	215.593	24.6107	54.3882	133.928	318.124	411.987	111.565	110.397	85.9388	33.9658	31.4589	20.3153	40.9975
	148.621		12.8755	22.3559	9.29759	18.921			10.3166	24.1119	39.6738	87.8344			4.34874	0.302196	1.72505	4.21681			811.114	1492.02	241.159	198.504	181.531	122.229	25.8948	14.5524	156.099	195.378	434.388	284.945	48.2737	225.838	34.2104	34.9442	49.3131	23.5713
	148.678		15.4767	56.5063	11.874	17.0446			10.3249	24.1464	55.6904	82.1585			1.88611	3.0975	1.55871	1.51888			943.187	446.203	410.549	879.747	97.8328	79.4208	32.743	27.3622	95.2628	104.546	501.592	492.386	42.4038	43.6267	28.524	37.7568	8.97298	29.6857
	148.715		45.0439	66.3048	10.0091	23.4076			10.3273	24.1545	42.5978	78.0211			4.61938	1.62125	1.24893	4.13799			516.642	2956.56	274.914	333.832	76.1987	216.82	39.6523	22.1038	192.002	262.275	293.844	320.848	46.0113	11.8926	24.733	26.4451	20.8809	49.4966
	148.999		19.3326	63.3679	9.49407	14.4087			10.3343	24.2031	52.5081	97.5508			2.77461	0.284623	1.41467	0.666336			684.912	1151.57	287.189	420.062	118.93	175.086	38.674	19.3217	72.4013	318.124	351.535	257.633	42.6484	127.028	24.0604	36.9008	8.02523	27.7902
	149.09		19.488	32.3045	6.99699	31.3675			10.3467	24.2322	48.2258	56.5207			3.0706	5.89772	1.574	4.00169			630.126	1365.82	285.654	532.068	94.0737	100.211	34.027	27.0565	50.8439	505.62	396.644	282.183	37.9402	236.844	37.2677	17.1052	14.5219	44.7273
	149.21		20.3868	86.6723	10.263	17.8134			10.3593	24.2376	67.9451	90.1129			3.13884	3.47716	1.26652	1.8347			1633.88	1532.13	343.345	499.847	119.544	108.803	27.4234	48.2125	130.706	241.408	314.711	295.992	12.4124	62.4592	46.8062	26.8119	32.1315	29.1966
	149.528		19.3903	77.2629	11.5199	29.4312			10.3623	24.3415	31.8392	78.1417			2.45664	2.43389	1.72543	5.86575			654.584	1521.37	183.468	466.705	89.6241	156.981	19.1383	17.7167	75.7768	240.794	235.232	538.109	52.7984	64.2324	43.2598	21.1713	15.9435	37.5122
	149.781		31.3786	80.2663	9.88433	11.6314			10.374	24.3721	44.2458	69.4536			2.37232	4.68263	1.42744	4.38823			2154.34	685.89	192.981	505.677	124.837	143.479	32.0704	50.108	126.486	181.262	385.597	409.839	32.4372	139.746	42.0369	34.8219	35.8002	31.0309
	149.873		20.1901	75.8926	14.3299	19.7396			10.3905	24.4141	40.5455	73.7716			4.53386	3.7001	1.39868	2.69428			816.006	1330.6	190.832	925.164	203.625	143.479	22.5929	34.6996	96.3368	195.685	457.097	317.472	52.7984	22.5318	39.1631	28.8297	15.2862	55.9779
	150.039		11.9097	66.1905	15.3613	25.6857			10.3972	24.4479	43.6092	100.622			3.38945	2.35337	0.718912	1.62065			956.883	1213.2	116.034	411.469	101.285	78.577	35.6779	22.1649	91.8873	254.603	262.85	362.582	29.5023	68.7571	47.0508	22.4707	17.0746	32.3149
	150.385		24.9797	88.2609	11.4502	14.2904			10.3982	24.4963	41.4738	70.5861			2.88492	3.44748	1.4907	3.0956			566.536	1500.83	290.564	184.081	135.961	85.0979	26.4451	58.3014	124.799	131.166	410.146	485.635	220.457	137.056	41.8535	16.7995	7.91823	49.4966
	151.106		32.6586	151.832	12.7263	26.9899			10.4127	24.5309	45.2589	70.2817			3.60569	2.33877	1.27044	3.00678			978.406	1222.01	135.213	530.227	246.893	153.913	38.1237	18.16	201.515	256.751	571.251	392.655	166.65	103.976	26.7508	28.524	55.611	43.1987
	151.131		20.9511	53.6503	16.6497	19.6134			10.4354	24.5389	64.4084	62.1216			3.17317	1.79004	1.68427	4.15975			1133.96	887.423	245.762	349.482	220.809	105.428	47.6011	33.4767	102.244	422.459	454.642	377.925	38.8574	198.445	28.8297	33.2321	7.59722	47.7234
	151.613		33.0403	63.439	15.4415	16.6196			10.4368	24.5918	44.2214	82.7581			2.79512	2.2092	1.16788	2.43096			1033.19	1825.63	115.42	563.061	90.2379	349.386	52.615	14.8276	116.206	236.805	354.603	299.981	27.0565	156.377	26.3839	18.3587	19.4899	19.4593
	151.805		28.7574	77.1366	14.878	23.1145			10.4497	24.6112	70.9007	73.9394			3.80691	5.87636	1.24324	3.25396			1259.18	1483.22	270.925	271.231	154.833	126.832	56.7728	25.4056	119.889	150.269	709.954	203.318	30.1137	92.1144	38.1848	32.8041	27.6679	24.9164
	151.925		32.7457	44.784	11.7663	19.2691			10.4618	24.6684	50.1054	80.8489			3.46814	2.23668	1.23357	2.51669			986.232	928.512	431.723	552.628	187.668	113.099	27.7902	15.7753	141.676	205.505	628.942	406.77	49.8635	11.6175	40.3249	17.3039	40.0192	21.3242
	153.403		14.8335	85.2974	13.4769	24.4755			10.4638	24.6833	41.2396	86.5544			3.59075	2.22484	1.18097	4.09917			980.363	2021.29	139.893	413.924	116.552	83.4868	51.0863	44.6662	133.314	137.687	385.597	83.7937	81.9644	9.43156	37.5734	41.4255	57.3842	26.6285
	153.668		14.5388	44.3636	17.6391	26.178			10.4649	24.7097	35.7795	78.4648			3.42139	4.33481	1.14202	4.03959			1291.47	1369.73	325.24	612.16	100.518	127.445	27.4845	18.909	80.8401	230.054	543.326	239.221	105.505	48.5183	29.0131	43.6878	10.6392	33.171
	153.847		42.3297	114.6	11.7887	20.255			10.52	24.7479	46.3259	59.6897			3.03208	3.0526	2.13751	3.0054			972.536	967.644	391.523	588.838	115.938	145.32	28.7074	40.0192	104.315	312.908	285.251	268.988	46.1948	52.2481	61.1141	49.4354	6.61891	25.8948
	154.696		23.1188	92.3042	7.74754	22.2062			10.5277	24.7546	55.6851	91.4821			1.17851	1.78811	1.31215	2.91131			829.702	2005.64	355.313	547.411	165.574	140.104	21.6452	22.4095	209.494	345.436	262.85	388.359	38.4294	46.4394	36.6562	34.6384	22.6541	20.3153
	155.393		18.6943	107.892	12.0653	24.8461			10.5298	24.8115	66.0317	93.5156			3.71534	1.65215	1.40562	4.1119			937.317	1017.54	110.817	486.345	118.93	221.73	38.5517	17.1358	110.606	228.213	334.043	504.047	21.7063	13.406	33.2933	13.5283	42.0369	41.1198
	155.484		25.3378	56.2301	12.0763	16.9945			10.5439	24.8555	34.5985	56.8651			2.73329	4.73098	1.12359	4.16276			606.647	1181.9	340.89	434.791	95.8382	94.9176	73.4653	15.9282	113.445	342.981	427.944	250.576	62.0924	327.338	30.236	39.5912	38.9186	25.8336
	155.531		11.6513	59.1452	11.2262	22.8661			10.5563	24.8572	63.1039	68.8057			5.33522	1.68591	2.25525	3.30319			1052.76	840.464	259.571	334.139	191.657	92.6928	39.7134	101.103	118.892	275.777	505.581	378.539	103.12	12.2136	54.2659	44.9107	9.11055	48.396
	156.086		40.0674	63.819	9.46679	17.9891			10.5611	24.8607	77.6649	64.4429			3.75587	1.215	1.42415	5.01139			758.285	1418.65	270.311	610.932	154.833	112.486	54.5716	63.0707	103.778	285.29	292.309	250.269	7.7348	136.811	21.3395	10.3487	13.9257	20.5293
	156.457		12.5557	69.9842	8.70575	21.472			10.5692	24.8616	67.7195	55.9404			4.04097	3.6439	1.52374	3.9693			859.052	857.095	277.983	87.3418	101.208	174.78	56.5894	20.3459	97.3342	229.44	456.483	301.822	37.818	81.8421	45.5833	25.0999	13.4212	48.9463
	156.884		27.4647	123.404	12.1144	20.8083			10.5976	24.8644	44.9907	87.5313			3.45226	2.95391	2.69639	2.35742			589.037	2048.68	301.611	348.255	184.292	228.788	28.096	18.7408	95.7231	232.509	345.704	209.762	14.9499	216.544	40.2026	57.3231	8.92712	51.5755
	157.729		20.6468	119.895	8.4757	16.9192			10.6165	24.9192	69.462	103.996			3.37616	3.32758	1.12778	2.97563			923.62	438.621	192.367	398.888	104.507	142.865	45.1553	33.9658	140.756	319.045	518.163	260.702	10.2723	174.721	41.7312	41.9758	6.26733	54.5716
	157.73		14.4952	119.704	10.3933	34.2723			10.6248	24.9618	64.0259	69.807			2.30605	1.77553	1.17006	4.73526			934.382	1011.67	267.856	645.302	111.105	105.198	27.9737	30.7252	89.3556	239.26	381.607	257.94	102.937	67.5954	43.8101	33.0487	26.2005	32.4372
	157.896		21.4722	67.6753	10.6938	28.3175			10.6255	24.9696	72.4305	58.097			3.3029	3.32186	1.07276	2.48468			725.023	1551.7	412.697	606.023	170.483	144.4	20.8197	22.2261	89.0488	162.236	417.511	387.131	26.6896	33.9658	59.6466	26.8731	9.20227	26.9954
	158.072		43.1853	84.8554	12.0379	20.8013			10.6271	25.0003	75.0903	76.9295			2.47374	1.85132	2.08978	2.40424			1249.4	1110.48	301.304	555.697	122.229	115.324	34.8219	111.13	87.9747	215.324	285.251	513.56	20.8656	92.8481	31.4589	23.3878	12.6111	22.7764
	158.287		37.4624	66.2314	10.6473	19.2277			10.6403	25.1302	43.0174	108.275			3.54216	2.43878	2.02013	2.36362			600.777	509.793	228.884	588.838	94.6107	157.902	59.0963	10.0277	127.714	193.23	185.213	396.03	63.193	9.26341	39.958	24.8553	13.3295	26.7508
	158.877		19.8156	79.7772	8.9211	25.5442			10.6937	25.1462	54.7963	76.1141			4.09865	3.7756	1.64833	1.76546			1758.12	1211.24	139.279	565.516	154.22	279.114	23.877	29.0743	140.756	222.075	328.213	617.895	88.2011	77.0728	28.4017	25.2833	10.685	46.8674
	159.436		26.0072	106.643	10.4302	22.6996			10.7072	25.1629	60.9212	46.9896			4.10771	2.27085	3.84632	3.80209			994.059	916.772	301.611	243.92	139.183	116.628	42.4649	38.3071	66.6475	210.414	340.794	277.273	63.7433	205.538	53.7767	33.9658	18.5268	49.4966
	159.471		39.4667	61.6482	17.2885	17.3935			10.7233	25.1743	64.8885	58.5606			4.23484	3.87283	1.63397	1.75429			656.541	2686.54	315.42	363.291	160.664	347.238	75.6665	70.5915	192.002	284.062	595.8	384.369	10.7462	11.4646	26.2616	50.536	20.1013	27.2399
	159.585		21.4692	81.9597	11.1823	17.9386			10.7311	25.2014	59.9713	62.5662			3.0734	2.16446	1.08923	2.21557			614.473	1191.68	164.135	388.454	90.468	182.451	44.1159	45.8279	89.3556	126.41	299.06	295.992	18.4045	210.918	35.0053	20.9268	6.71062	30.8475
	159.843		17.778	45.8196	9.19541	15.4063			10.7349	25.2643	48.4705	79.1854			3.53717	1.77196	2.86769	4.66638			977.428	2072.16	154.929	486.652	96.2985	95.3779	69.9189	34.027	146.586	327.637	412.601	193.498	14.6289	51.6978	26.1393	26.8119	32.9875	47.6011
	160.531		19.4039	48.7025	12.6181	26.4976			10.753	25.2849	42.7435	140.836			2.9091	2.64379	1.40237	3.85162			838.507	1598.66	221.212	453.51	79.5743	185.52	24.733	14.2314	84.2923	260.74	429.479	389.586	77.0728	96.8225	63.193	36.7174	30.7252	37.2065
	161.357		22.9931	58.8653	11.5903	15.8952			10.7767	25.2898	61.8652	89.8952			5.89406	3.20399	2.28095	2.37213			788.613	1849.11	307.442	115.037	95.9149	83.8704	54.2659	8.20867	142.597	206.732	398.485	82.2594	37.9402	19.9179	20.2847	20.4835	34.5773	57.69
	161.369		12.9003	105.487	13.7495	13.9264			10.7874	25.4034	51.8038	90.99			3.61689	3.90131	2.57448	2.72901			716.218	1502.78	363.291	666.168	80.8017	165.574	13.2531	48.2125	114.519	476.468	379.153	203.625	75.8499	143.904	61.1752	26.5062	27.9125	35.1887
	161.585		23.1047	98.0982	11.5784	16.154			10.7878	25.4821	68.5957	80.9815			4.77195	3.98629	1.48564	3.66878			997.972	1444.08	332.912	262.639	87.0158	121.768	34.7607	20.1472	161.316	130.246	496.682	313.79	55.7945	131.43	43.8713	63.621	9.95129	29.3189
	161.88		31.8537	131.328	15.1777	34.9695			10.8096	25.4827	55.8831	62.4605			2.17381	4.11157	0.97131	3.7423			1013.63	1361.91	290.564	634.254	74.2808	119.774	30.5417	42.9541	248.466	161.316	275.739	486.249	28.0348	76.2168	48.7628	25.7725	14.2467	58.0568
	162.54		16.2359	76.7935	11.2869	17.3836			10.8163	25.4876	64.6149	74.3981			4.41575	4.81684	1.71726	5.95047			662.41	838.507	375.259	424.358	125.988	178.462	32.4372	26.3228	76.9276	154.872	437.457	781.147	68.3291	42.7095	24.1216	30.9698	13.2684	44.7884
	162.703		35.212	51.3663	8.86935	26.91			10.8298	25.4879	51.6284	82.9686			2.55575	1.72911	1.44549	4.41118			954.926	1149.61	135.903	505.677	152.992	199.329	29.9914	54.8773	184.638	202.743	258.247	435.309	17.3651	170.318	30.4806	35.5556	16.1269	60.9918
	162.909		14.5123	59.2822	16.834	15.7743			10.8318	25.495	47.6093	60.3877			4.90219	2.75311	1.25385	4.05568			442.29	1639.75	374.339	415.152	82.4895	85.4047	39.3466	14.5524	86.824	190.775	298.754	177.234	6.11446	20.8962	36.2282	32.8041	15.9129	41.4866
	162.964		44.2345	109.904	11.1948	19.3828			10.8356	25.5132	54.7004	113.923			3.17917	3.38949	1.2827	2.89023			1028.3	1747.36	431.416	487.879	161.277	131.435	11.4188	25.7113	177.887	371.519	695.225	281.569	189.151	44.7884	33.599	38.7351	21.1255	13.1002
	163.416		47.5173	110.118	12.6862	20.9508			10.848	25.5905	44.4504	111.76			4.72866	2.98963	1.40653	3.26063			2631.76	1004.82	303.146	412.39	114.71	220.196	29.9914	13.299	126.103	277.925	272.056	411.067	123.848	41.8535	86.856	50.4749	26.3839	36.7174
	163.886		35.8482	63.0806	9.60374	12.5072			10.8565	25.609	47.7093	92.3019			3.45095	2.30528	1.8654	4.32056			1132.98	1416.69	134.906	519.793	64.6145	147.468	32.8652	23.5713	141.676	415.094	581.071	257.94	56.4059	27.4845	38.4294	42.3427	14.3231	59.0351
	164.207		45.4846	49.4775	9.9024	22.8188			10.8647	25.6319	41.2953	65.5375			2.93745	2.13134	1.17832	4.88757			1028.3	1356.04	262.025	563.061	138.569	139.49	55.4888	16.8912	111.527	119.352	328.52	336.191	49.3743	89.6075	21.4618	30.2972	15.974	70.9583
	165.145		18.6382	76.1444	8.33542	32.1146			10.8716	25.6464	49.1736	85.6068			2.49454	2.42268	1.37407	3.61211			916.772	1178.96	333.832	656.349	113.406	137.035	46.5005	14.8581	171.136	159.168	488.704	587.208	105.077	12.1219	35.0053	59.83	29.8692	31.5201
	165.836		15.5137	93.3047	10.3922	17.7738			10.8725	25.6959	73.1944	77.7955			1.5976	1.83145	1.02436	5.4195			1339.4	1115.37	278.903	464.557	106.962	133.966	24.8553	55.0607	148.427	265.957	659.628	323.917	35.9225	256.41	36.9619	26.0782	19.6886	66.4948
	166.313		31.4011	33.7219	14.7313	20.2173			10.885	25.7869	42.4921	62.4342			2.88129	1.41365	1.24651	3.36068			758.285	1112.43	409.628	362.678	98.1397	93.46	27.6068	62.765	94.1121	243.863	224.185	568.796	94.8659	62.9484	30.5417	28.7074	15.2709	43.4433
	166.32		28.8312	111.838	9.6878	33.8144			10.9068	25.8173	66.3285	52.9269			4.40268	2.45647	1.99124	5.51459			912.859	1398.1	313.886	296.701	162.505	124.07	52.4315	52.0035	106.924	169.908	284.638	289.548	54.0824	17.3039	30.7863	24.6719	7.47493	43.5656
	166.441		35.7605	72.4845	12.0618	26.5013			10.9112	25.8176	40.369	92.4458			2.75706	2.36205	0.871213	6.33765			716.218	1635.83	296.088	277.062	77.8865	141.945	32.9875	30.9086	176.966	256.137	336.805	304.584	59.5854	156.133	20.3917	26.9954	7.9488	12.5194
	166.791		25.1511	54.9958	10.4449	24.311			10.9578	25.8186	36.2878	101.268			4.20072	0.559033	2.27132	3.01063			1021.45	854.16	250.365	458.42	137.265	155.14	45.7056	39.7134	65.9571	197.526	296.912	372.095	113.821	12.2136	41.6701	6.46605	13.834	19.2147
	166.88		19.9028	106.775	13.2416	16.3471			10.976	25.8746	40.734	70.3047			4.28304	1.0005	1.54077	2.50437			720.131	1794.32	297.315	467.626	129.9	166.494	45.3387	60.258	86.2103	250.614	317.166	238.608	45.3387	54.5104	23.0821	31.7035	45.5222	35.1276
	167.251		26.1167	47.7764	9.75489	18.7119			10.9866	25.9265	55.1889	94.4777			2.37168	3.14073	1.28166	2.48767			665.345	1220.05	283.199	499.233	81.1853	103.587	15.867	23.877	78.0783	145.052	266.226	206.08	38.9186	58.118	22.7152	26.6285	17.7778	30.9086
	167.39		11.6733	65.5643	12.9173	20.1316			11.0185	25.9295	57.7942	88.9485			4.19835	3.93772	1.44485	3.79042			851.225	2150.43	240.238	707.902	101.362	115.324	33.9047	13.7881	79.6893	142.597	445.436	366.264	100.858	97.1894	21.049	20.0554	98.1677	26.5062
	168.733		28.3876	37.4073	9.01672	29.106			11.0292	25.9472	44.3549	82.594			3.64966	2.82552	1.71831	4.52522			685.89	1128.09	119.026	774.185	93.3065	109.801	58.3626	53.2264	191.082	153.03	547.929	286.786	50.7806	39.7134	42.1592	42.1592	13.8798	29.9914
	169.326		54.9384	82.9773	11.1177	20.9824			11.0548	26.0066	40.9586	96.2012			2.07831	3.29524	1.93097	3.71861			1377.56	1535.07	280.131	165.976	151.458	116.091	54.6939	20.2083	62.6583	284.369	294.151	543.633	47.8457	145.127	47.9068	21.1408	30.9698	64.8439
	169.755		24.8201	35.2537	9.28854	18.1396			11.0623	26.0116	41.9345	60.5474			3.41325	2.24646	1.27379	4.37842			1997.81	1505.72	129.152	473.15	136.728	176.007	27.9125	30.1749	83.6786	176.659	530.438	95.071	42.3427	40.386	28.1571	65.9445	12.2748	48.4571
	170.664		31.9543	105.426	14.5095	13.873			11.064	26.0824	53.1094	72.9098			5.07093	4.1095	0.929452	6.45345			1943.02	1019.5	260.184	525.931	130.591	280.035	23.449	16.2339	124.569	291.427	524.914	294.151	100.247	105.199	29.0131	24.4884	8.66725	26.3228
	170.838		40.2533	60.1724	9.84181	26.656			11.0759	26.1123	54.9239	108.521			2.71725	2.27324	1.60363	0.615444			831.659	3398.76	325.24	239.011	85.0979	55.7921	22.1038	12.5499	95.7231	271.174	284.638	338.953	122.626	51.3921	28.3405	34.3939	11.4188	40.2026
	171.044		50.7633	140.738	11.1759	14.1775			11.0793	26.13	48.9712	56.992			2.5515	2.06837	1.25645	4.82712			594.907	1307.12	345.8	335.06	123.149	125.297	40.5695	15.4849	95.6464	290.813	247.507	219.275	29.2577	34.3939	69.2463	21.6758	10.9296	31.2143
	171.165		27.7564	37.2001	11.0636	19.6704			11.0823	26.1928	63.2396	78.561			5.2456	3.00077	2.5966	1.84619			816.006	2107.38	402.57	530.227	88.857	187.054	22.9598	25.0999	144.131	264.73	841.293	280.955	24.1216	43.5656	20.5752	47.4177	26.8731	26.0782
	173.011		17.9926	110.646	10.0103	13.9483			11.106	26.2119	43.6479	51.7293			2.90127	3.2824	2.02053	3.56961			710.348	1876.5	130.687	407.787	90.468	108.88	49.0686	16.2186	93.9586	249.693	361.047	210.376	33.599	11.1895	38.4905	21.0185	18.053	33.9658
	173.215		18.1161	108.602	12.4933	21.8323			11.1097	26.2339	67.6286	78.7952			3.04935	3.10673	1.26047	3.54563			662.41	1250.38	218.757	674.761	104.584	145.627	43.8713	37.7568	71.1738	238.646	307.346	267.146	80.8638	96.3334	24.6107	33.6601	18.4504	27.7902
	173.309		18.9126	97.1507	13.4116	26.1997			11.154	26.2483	44.909	99.4514			3.12027	3.00186	1.84106	3.87554			1013.63	475.552	391.216	50.748	85.0979	91.3119	17.7625	21.5535	66.2639	281.914	437.15	223.571	44.0547	105.75	43.5656	47.1731	18.909	19.1077
	173.436		21.209	23.6215	13.2599	18.8048			11.1671	26.2875	65.6293	125.872			3.57489	2.30657	1.50922	1.38662			850.247	1133.96	208.017	796.28	129.824	192.271	91.8698	15.6683	151.189	339.605	452.8	609.302	38.9797	29.1354	84.7159	25.8336	35.739	32.8041
	173.597		14.7501	72.8949	7.29353	45.9924			11.1828	26.3153	63.4083	80.2621			3.28081	3.87267	1.04761	2.72338			938.295	1919.54	311.431	408.094	101.362	164.653	62.8261	12.8709	114.519	195.685	283.103	451.88	65.0273	112.842	28.4628	47.0508	7.33736	54.0213
	174.196		27.3659	43.0599	10.6257	20.6791			11.1902	26.331	50.2261	93.2692			2.53883	1.16674	1.24886	4.13679			857.095	1071.35	175.182	117.031	78.1934	102.666	24.3661	14.9651	112.294	336.536	442.981	283.41	28.8297	235.865	25.4667	31.4589	27.6068	26.017
	174.582		25.5105	77.678	8.05687	29.6708			11.1927	26.3441	35.4341	101.554			4.27451	1.52945	1.99025	4.65676			844.377	1993.9	215.996	345.493	73.2835	100.518	44.0547	17.4874	133.314	291.734	340.18	378.846	61.9089	65.2719	45.889	23.9381	6.60362	16.2186
	174.878		28.0833	62.5001	23.2692	17.9745			11.1999	26.3746	73.0375	82.493			4.51948	2.99518	1.26676	4.53485			935.36	1470.5	105.524	276.141	80.3414	104.354	23.2044	59.9523	108.688	257.672	280.342	336.805	241.735	83.065	79.2129	32.5595	31.5812	54.5716
	174.967		18.406	74.2724	11.9698	13.091			11.2009	26.3899	50.927	58.1159			4.04339	2.69348	1.10847	4.0736			1931.28	1397.12	156.77	499.847	102.896	147.468	26.5062	27.7902	90.5831	161.623	303.97	326.678	50.9029	18.3128	27.4845	17.1969	12.5041	31.8869
	175.306		16.363	75.1529	9.04395	14.728			11.2099	26.4473	50.4169	91.658			3.8452	2.47995	1.73602	5.99754			583.167	1471.48	327.388	502.302	192.271	129.747	82.4535	19.5204	141.369	146.279	338.339	238.608	62.2147	45.3999	55.183	36.3505	9.70671	43.5044
	176.332		11.4782	94.2075	11.3917	21.5054			11.2101	26.4558	56.4984	57.322			1.1227	1.52463	1.60237	3.51933			516.642	1118.3	168.738	340.276	91.3886	230.629	46.1336	46.8674	213.483	209.801	497.603	368.412	7.78065	11.0825	33.3544	15.4084	23.021	35.6168
	176.523		20.8787	35.631	10.5636	21.7798			11.2217	26.4835	65.016	68.1235			4.34238	2.47658	1.87682	2.52164			1072.32	2177.82	418.22	390.602	123.303	89.3173	60.1357	40.9975	95.3395	172.977	471.519	315.631	31.6423	75.3608	111.62	25.8948	20.5752	69.7966
	176.734		22.3282	24.1306	20.2561	17.9821			11.2327	26.5066	48.5433	53.5518			3.72755	1.03322	2.18427	3.93372			840.464	918.729	274.3	351.937	99.7507	201.477	37.7568	15.5155	107.537	335.002	223.264	467.837	46.0725	105.077	45.6445	40.0192	11.6939	30.7863
	176.796		29.8015	65.7959	11.5359	16.1572			11.2332	26.5265	57.1298	89.9676			4.27962	2.40688	1.71055	3.44545			623.278	1954.76	266.628	379.555	194.112	227.867	40.9975	19.0771	114.595	334.695	280.648	495.148	68.3903	6.23675	44.4216	30.9698	10.3487	40.9363
	177.58		25.144	93.5842	15.3353	20.0466			11.2342	26.5274	53.1601	69.6645			4.29738	2.41053	1.08846	3.35591			874.705	2220.86	388.761	426.506	84.4074	172.018	29.5634	48.9463	76.007	175.432	375.777	340.487	75.9722	37.818	39.3466	35.6779	16.7231	50.0469
	177.869		17.6969	34.8575	8.34635	26.8278			11.2587	26.5368	55.4141	54.9112			4.21274	1.29559	1.47281	1.82766			823.832	1152.55	169.659	277.062	217.127	143.786	64.2936	13.7728	93.8819	449.156	381.301	312.563	45.8279	22.3484	54.8773	18.481	22.4095	12.5652
	178.08		51.6112	63.9691	13.7744	16.0108			11.2604	26.5412	66.17	78.3793			3.6793	4.02648	1.75739	2.97524			841.442	1966.5	443.997	841.696	123.226	166.801	36.7174	20.8045	180.342	240.18	273.897	271.136	9.47742	98.2289	19.9026	39.102	9.90543	17.9918
	178.506		21.3981	55.4519	12.2651	17.4847			11.2655	26.5604	65.7755	66.9308			4.4195	1.34018	2.08675	1.88423			721.109	2874.38	409.628	508.132	99.674	107.192	30.7863	6.60362	52.6084	322.114	279.728	300.595	39.2243	76.6448	30.1137	26.5673	24.9776	19.4899
	179.153		26.7415	72.0223	16.0601	27.9248			11.2888	26.575	41.0165	81.7154			2.88204	1.85173	2.18337	4.84038			635.996	916.772	553.242	334.446	101.132	78.9605	34.6384	11.2659	76.7741	268.412	257.02	614.212	86.5502	99.574	43.6267	19.551	17.6249	19.0007
	179.168		30.173	110.34	7.11303	28.5979			11.2888	26.5792	66.0004	84.0836			3.43874	2.05981	1.3957	4.83175			614.473	1602.57	134.829	380.783	90.468	141.331	26.9342	20.1319	73.015	355.869	264.385	532.279	53.1041	283.803	45.461	68.5737	8.7284	27.9737
	179.448		23.2966	65.2765	11.8358	24.1255			11.2933	26.5892	60.6343	69.8343			5.23686	4.1054	1.34814	2.64279			2244.34	1073.3	142.961	229.191	118.47	119.85	45.3999	33.6601	93.2682	273.015	301.822	504.047	10.5322	85.5719	21.6911	30.0526	21.8898	28.2794
	179.456		27.5599	38.6086	10.3893	22.423			11.3017	26.602	66.1685	103.616			3.84578	1.23036	1.0571	2.67693			924.599	1184.83	265.708	312.045	224.492	107.116	30.664	18.4045	123.878	242.942	401.861	163.732	62.0924	146.839	30.1137	28.3405	21.049	28.8297
	180.614		26.4771	125.076	10.581	15.7344			11.3088	26.6199	61.3291	73.3378			3.43222	3.49637	0.660669	3.50662			1088.96	2279.56	199.425	534.523	77.2728	234.005	49.9857	37.818	106.157	158.247	415.363	299.981	85.0828	311.685	34.7607	23.2044	21.9815	32.2538
	180.793		22.6598	46.8452	12.6222	20.1763			11.3101	26.6261	44.5129	70.0727			1.76447	2.54079	3.33666	1.65846			939.273	1241.57	135.597	520.1	96.1451	60.165	25.589	18.6797	102.474	219.314	395.723	230.936	33.7213	149.774	27.2399	39.4077	52.2481	29.38
	180.872		30.7811	56.1107	12.6522	19.3611			11.3217	26.6355	40.0321	65.0143			3.07035	2.00445	1.58795	4.21248			774.917	913.837	262.946	360.223	94.7642	123.763	14.3843	25.2222	71.1738	248.159	285.865	432.547	78.2957	25.4056	34.455	13.0697	49.9857	28.6463
	183.557		13.8835	62.6114	8.83341	23.3548			11.334	26.6785	66.2017	104.767			2.98633	2.45079	1.65181	1.60558			601.755	2052.59	213.847	613.387	118.7	234.312	28.2182	125.561	156.099	264.73	287.399	434.082	77.2562	71.9978	44.4827	40.2637	35.9225	27.7291
	184.15		17.0753	53.0356	10.9937	23.9865			11.3497	26.7048	56.0373	69.9711			2.32495	2.45903	1.82795	4.15809			862.965	1616.27	184.388	319.409	121.615	186.44	28.524	63.8044	137.227	137.841	371.481	234.618	51.3309	150.018	63.9879	27.4234	7.13864	26.017
	184.489		19.5796	90.334	16.4687	18.0249			11.3511	26.7128	45.3064	54.2758			3.461	1.95668	1.19352	4.07842			726.979	2940.9	327.388	486.038	174.473	79.4976	30.2972	15.5766	115.746	276.698	378.232	548.85	46.5616	105.077	22.9598	46.5616	34.1493	20.2542
	184.812		29.5137	27.7115	9.66615	16.406			11.3589	26.7589	59.7744	81.351			3.82642	2.52862	2.27132	1.7093			666.324	1357.01	254.661	254.354	77.9632	379.766	23.6324	62.2758	68.6422	215.324	418.431	409.532	130.208	8.65197	52.9207	37.4511	13.7728	36.9619
	185.151		33.8016	70.7639	8.56763	15.451			11.3654	26.7695	107.511	100.79			3.08402	1.63412	1.19602	1.04492			1782.58	2408.7	137.438	519.486	92.5394	200.556	30.4806	37.818	110.606	177.58	446.663	227.561	13.1767	67.6565	36.0448	43.749	10.3487	29.0131
	185.583		62.7928	88.4098	9.33033	11.711			11.3832	26.7956	55.3609	49.0787			2.17832	3.60324	2.06352	3.38889			782.743	1478.32	219.678	691.945	94.6874	159.129	84.5936	12.2901	122.727	138.301	503.433	352.148	163.959	97.2505	32.1315	22.7764	13.6047	18.3281
	185.669		11.6302	38.8745	11.667	18.5815			11.3847	26.8478	66.1611	49.4118			3.78079	4.07477	2.33326	2.42575			1190.7	2549.58	268.47	487.572	110.568	134.12	27.9125	20.9115	56.5977	222.689	178.462	456.483	88.6291	156.622	77.6843	21.7675	21.5688	50.5972
	185.743		22.5048	96.9556	12.2369	19.384			11.3858	26.8593	70.6795	108.456			3.2503	2.78208	1.19894	4.59387			686.868	1116.35	107.135	576.563	109.801	192.271	53.2876	23.2044	54.9866	176.659	250.269	495.762	57.1397	122.381	25.3445	30.236	39.8357	48.2737
	186.019		19.0099	37.2647	6.69738	21.91			11.3955	26.9291	66.4653	72.0717			2.55455	0.367332	1.88118	2.82257			709.369	719.153	194.208	322.478	105.811	83.6403	47.6011	59.0351	117.357	217.472	325.451	458.938	12.9932	37.5734	34.3327	21.7216	30.3583	44.9107
	186.152		27.2506	88.3316	7.81209	31.4695			11.4154	26.953	58.4838	80.1006			4.27292	4.04236	1.3313	2.41695			755.35	900.141	155.85	596.203	100.825	109.417	55.4888	26.1393	128.404	176.352	421.193	460.472	28.4017	115.044	22.5929	12.5805	16.9524	60.258
	186.215		21.5262	30.8356	7.83321	16.3616			11.4196	26.9669	59.4335	105.832			2.39479	2.23903	2.08795	3.7584			1354.08	1288.53	570.426	274.607	85.0979	210.376	12.0455	7.99466	221.462	537.534	367.492	367.798	88.7514	46.6228	34.6996	27.3011	12.0608	29.5634
	186.594		30.1277	35.7007	11.7461	16.2832			11.4586	27.0236	48.6833	109.613			3.87875	2.68339	3.62591	1.63127			1060.58	1025.36	230.111	387.841	110.261	130.514	13.4212	17.9154	67.9517	216.245	467.53	308.573	100.919	79.3352	38.674	30.9698	9.63028	14.7817
	186.887		31.6185	91.1804	12.523	20.5003			11.4737	27.0427	44.2204	57.7467			4.0597	2.58297	1.35789	2.64675			2240.43	2287.39	244.534	459.034	82.1826	77.7331	33.1098	31.3366	76.007	154.258	387.745	331.281	34.5773	130.452	38.5517	27.1788	8.23924	31.3978
	186.939		20.3963	30.6217	11.7356	17.4532			11.5219	27.0494	44.6159	97.308			3.59006	2.37247	1.86026	1.636			844.377	2353.92	225.815	404.718	103.05	152.071	29.9914	40.4472	76.2371	145.666	390.2	407.384	71.0195	21.3242	23.877	17.8237	16.7231	30.2972
	189.028		17.3874	69.4907	12.9047	28.7432			11.5412	27.1013	77.0042	94.2862			3.00319	1.06078	2.00159	2.80218			2236.52	1576.16	284.427	625.662	116.705	150.844	27.7291	23.0821	122.727	172.056	305.505	239.221	115.533	251.518	33.8436	26.4451	44.8496	21.2936
	189.169		21.905	83.5411	17.0105	23.4574			11.5608	27.1089	69.4501	72.5776			2.25839	2.10907	1.3964	2.41229			1271.9	3265.7	213.234	721.404	156.981	111.028	31.1532	49.1297	118.508	297.871	309.801	449.118	28.3405	10.4404	6.54248	59.2797	16.1728	48.0291
	189.439		43.779	87.3205	15.667	18.8698			11.5703	27.1466	72.4168	80.3669			2.18773	2.82228	2.22707	3.90285			619.365	2698.28	443.997	226.736	87.7829	164.039	35.4333	25.8948	105.926	190.468	426.41	277.887	24.4273	89.3017	18.4351	23.449	28.524	33.2933
	189.579		30.2791	36.0532	9.49294	20.6698			11.5706	27.1594	41.2889	71.4181			2.60546	1.93489	2.15435	2.0531			781.765	2502.62	282.892	456.886	179.076	156.368	17.1664	24.9776	69.6395	266.264	528.29	250.269	74.5047	84.2267	18.5268	18.4198	17.1205	53.4098
	189.853		15.2852	84.4266	12.0923	14.4011			11.5768	27.2071	68.2561	99.0085			3.4504	0.432267	1.55026	2.37649			859.052	2220.86	277.062	476.525	127.982	155.447	30.4195	36.7785	157.327	200.902	283.41	273.284	31.5201	71.2029	41.3643	19.0924	12.9627	21.3853
	189.885		18.8265	135.558	8.6276	16.7741			11.5964	27.2842	46.2841	89.5273			2.4459	2.34406	1.7183	3.67118			730.892	1541.91	284.427	818.374	82.7964	98.8301	47.8457	16.3409	100.249	173.897	570.023	346.625	22.4095	86.3668	43.9936	29.1354	25.2222	39.7746
	190.696		17.9762	60.5582	11.6967	22.6018			11.598	27.2887	63.1407	79.9608			3.21441	2.23924	1.54707	3.30428			868.835	2729.59	192.06	522.248	104.737	212.217	37.3288	11.2812	249.08	246.318	368.105	339.874	22.1955	165.671	48.824	25.8336	14.9804	34.9442
	190.732		17.7392	90.7511	17.7211	22.6963			11.6108	27.2995	74.9635	77.8992			2.49959	2.15002	1.71325	3.02378			598.82	1058.63	240.545	467.319	79.4208	187.975	46.1948	17.9154	122.727	292.655	317.779	394.189	10.5016	52.3092	34.2716	20.3764	20.6363	47.4788
	190.919		24.2225	106.291	13.9041	17.497			11.6163	27.3215	75.8222	82.7381			4.35624	3.95169	3.80664	2.5823			800.353	996.016	247.91	297.622	106.732	190.123	28.524	38.4905	99.7124	193.844	252.724	330.361	21.7981	65.3942	36.5339	77.7454	13.1155	22.4248
	191.438		38.5547	29.4631	8.64501	23.2369			11.6235	27.3264	55.7088	59.3831			3.03735	3.36197	1.29355	2.09799			784.7	1802.15	208.017	444.611	164.346	199.022	41.1809	19.1841	91.8873	323.648	410.453	617.895	21.5382	23.9381	28.524	44.177	13.2531	32.2538
	192.836		64.6667	25.6101	11.9641	22.8795			11.6476	27.3277	63.6519	90.4226			4.84189	1.19844	2.05689	3.88279			723.066	2158.25	228.27	425.585	213.138	241.983	28.0348	110.886	84.8294	363.848	361.968	289.548	75.1162	71.5698	38.4905	26.017	14.9499	46.6839
	192.852		25.3534	23.9476	10.0957	21.1026			11.664	27.3279	71.2667	106.103			2.90963	3.9172	1.81634	1.60873			1297.34	2103.47	122.862	355.62	116.091	162.505	42.2815	62.5815	213.176	262.582	481.339	464.154	75.6053	38.0014	35.8613	22.8987	10.7309	25.0387
	194.947		15.62	64.1245	9.60364	27.4528			11.6929	27.3382	50.9381	62.5637			3.73507	1.70289	1.62562	2.57895			915.794	1249.4	256.809	561.834	183.372	103.817	27.7291	39.102	109.916	285.29	465.382	250.882	183.281	111.62	28.7686	23.6935	17.4415	30.0526
	194.982		16.181	35.1682	12.4714	20.0943			11.6973	27.3517	48.4806	56.043			3.28492	2.63843	1.83327	2.13447			830.68	2040.86	279.21	446.759	102.589	110.031	29.3189	21.6605	108.074	271.788	254.565	226.026	87.6508	63.5598	34.1493	43.2598	35.9225	33.8436
	196.454		31.7146	111.018	11.7536	16.8377			11.7082	27.3619	71.8945	104.537			3.20931	2.76655	1.6601	2.11308			737.741	1790.41	293.94	480.514	128.75	113.099	15.5155	19.9637	109.839	200.595	417.511	491.159	144.393	110.397	28.6463	21.4159	10.0889	21.4312
	196.75		32.4951	47.8386	14.0802	17.4241			11.7246	27.3748	63.6497	96.4434			2.42724	1.69777	1.20542	3.53538			1623.11	1077.22	430.495	534.523	96.7588	122.382	16.9982	18.0377	105.466	317.511	649.809	175.393	44.1159	151.486	62.8261	52.0035	15.3932	42.4038
	197.757		46.3532	90.7503	9.20592	34.3244			11.7366	27.3838	35.7834	71.392			4.27122	2.44515	2.50173	2.87906			1055.69	1462.67	167.204	602.34	182.144	147.468	61.4809	27.0565	123.725	263.195	452.494	210.99	39.53	13.7575	23.2044	30.3583	13.8798	23.3878
	197.797		21.1811	72.3639	10.8702	33.2731			11.7371	27.4145	66.2611	99.7709			2.84039	2.02636	1.21412	3.91348			790.57	787.635	203.107	484.81	216.207	108.113	25.8948	21.5076	77.2344	299.406	632.624	362.275	27.6679	135.833	27.9125	40.5695	10.8226	50.4749
	198.631		25.5291	92.0877	9.40348	34.8291			11.7378	27.4169	66.5531	89.9787			2.73065	2.28265	2.0347	3.0858			729.914	1202.44	362.371	152.781	211.604	164.96	28.0348	18.7408	92.1174	177.58	358.592	498.217	27.7902	117.489	33.9047	31.8869	12.2748	18.16
	198.905		31.1069	23.2205	10.8865	30.6478			11.7475	27.4184	64.2286	73.2824			3.83526	3.00282	1.43455	3.61311			647.736	1465.61	228.577	915.344	108.19	148.696	28.4628	51.2698	106.463	182.796	302.436	460.165	38.0014	48.2737	43.5656	40.2637	38.8574	39.7746
	198.985		23.6572	53.9196	9.94	23.5184			11.7673	27.4252	71.116	66.5467			2.51449	3.23342	2.48619	3.75621			1193.64	788.613	393.978	763.138	98.6767	103.817	31.3366	10.8685	58.2087	211.949	494.841	283.41	86.7948	100.613	28.7074	20.5905	31.3978	59.402
	199.217		36.0697	25.7662	7.77716	19.2947			11.7783	27.495	46.4251	119.525			4.68027	2.14948	1.37952	4.70227			1358.97	964.709	245.762	662.486	77.1193	160.664	33.0487	64.1102	112.831	162.543	414.442	315.631	11.2048	8.86597	70.1023	25.8336	28.3405	52.0035
	199.222		23.3637	35.1262	8.46911	26.2222			11.7794	27.5635	61.1455	64.8395			4.32698	3.09282	1.65553	5.22897			530.338	1440.17	322.785	705.447	96.6054	169.87	47.3565	45.3387	131.396	229.747	292.002	281.262	63.4987	71.3252	41.3032	16.8453	45.7668	30.236
	199.312		10.8105	71.6677	8.90766	20.6029			11.8005	27.5837	55.636	60.7613			2.33891	2.41475	1.65196	2.81143			927.534	1206.35	308.055	626.89	97.2191	84.254	66.4948	27.0565	123.725	213.176	439.912	93.3833	21.7522	88.3234	18.6797	19.8567	35.9836	33.8436
	200.145		23.2336	22.1063	9.50161	31.1081			11.8008	27.591	49.079	87.9736			4.03995	2.09058	1.0876	1.19043			1176.03	2365.66	298.543	551.094	116.552	140.411	33.7213	21.9204	80.5332	171.442	571.251	400.019	71.8755	247.605	47.1731	16.8148	7.10806	75.3608
	200.613		30.1092	50.3701	11.7765	21.6796			11.8081	27.5969	62.0781	54.1834			2.85513	2.55895	2.45055	5.35287			864.921	1514.52	120.177	447.373	74.5877	83.3334	29.1354	10.1806	141.369	207.653	264.691	229.402	236.599	153.198	31.4589	28.4628	17.2581	18.7714
	200.823		11.8876	48.465	12.333	21.8439			11.8366	27.606	50.2689	50.4952			3.09522	3.30771	2.87529	1.71096			685.89	362.313	197.89	598.658	109.11	128.213	35.4945	18.6644	78.2317	168.987	280.955	194.112	65.8833	89.6075	36.4116	20.5293	20.6975	39.7134
	201.642		16.8215	28.6118	11.4893	16.1256			11.8385	27.7168	51.6306	66.469			4.68957	2.20587	1.62864	3.72776			1319.84	1112.43	143.882	474.991	99.4439	182.144	14.6289	18.3434	142.29	392.386	594.573	432.854	83.7987	23.3267	35.9225	23.2044	31.0309	33.9658
	202.003		15.6963	33.3109	9.612	20.3047			11.8498	27.7193	50.1529	57.2334			2.8474	2.72945	2.04001	3.26375			1119.28	1307.12	367.894	673.533	166.494	236.153	28.0348	43.3821	164.998	325.796	434.695	249.041	27.6679	174.476	69.7966	22.4707	11.6786	34.883
	203.609		33.244	97.0453	8.84577	16.5402			11.8663	27.7541	41.3023	45.9228			3.32534	2.42571	1.23359	2.57224			893.293	1382.45	195.435	410.242	125.451	268.988	55.1219	16.188	130.169	225.451	264.998	478.27	56.5894	50.7195	34.9442	23.0821	15.0569	83.3096
	205.009		32.9446	67.8048	12.7257	18.88			11.8707	27.7573	39.9749	68.0125			3.68463	1.61483	1.31715	2.154			1158.42	1837.37	154.009	247.603	126.755	115.401	34.3939	31.2143	62.8884	246.318	330.668	299.674	18.3587	331.006	29.9303	41.6701	15.9435	38.4294
	206.908		32.7064	88.383	12.0452	14.0263			11.874	27.7606	51.0401	64.259			3.36164	2.42563	1.62732	4.26636			732.849	1200.48	385.079	313.886	82.9498	132.432	60.8695	34.2716	76.1604	212.256	331.281	310.721	34.6384	29.38	38.1848	27.9737	31.092	24.6719
	207.03		44.8591	116.953	10.7866	17.9013			11.8842	27.807	49.7941	51.6391			2.81474	3.93766	0.924705	1.29598			1583	2850.9	344.266	453.203	138.569	158.516	40.0803	48.3348	95.2628	249.386	336.498	353.989	52.615	277.199	26.9342	24.1827	24.0604	23.3878
	207.319		12.5814	29.9923	11.579	15.7428			11.9155	27.8134	102.096	70.2996			2.14846	3.04519	2.81497	2.50205			608.603	2013.46	195.742	716.495	112.562	76.4289	38.0625	37.9402	74.1658	149.041	420.579	458.017	6.35904	92.359	38.5517	24.6107	7.27621	39.1631
	207.522		44.0203	42.6766	10.9083	18.1975			11.9439	27.8425	56.0082	65.839			3.63807	1.32318	1.66949	1.76929			1018.52	1013.63	123.322	464.25	163.425	98.2164	20.6057	14.9346	133.468	268.719	342.635	353.376	35.9225	113.332	40.6918	33.6601	10.5627	29.2577
	208.558		20.2537	45.529	9.17889	15.8793			11.9529	27.8995	70.1537	60.5979			4.87663	1.87205	1.7703	2.32261			580.232	1449.95	195.435	331.684	241.063	262.85	52.5538	14.2773	77.7714	172.056	337.419	368.719	48.5794	69.124	53.3487	11.1895	46.7451	51.1475
	208.569		27.2665	100.086	9.35669	32.1265			11.9632	27.9111	51.2035	57.965			4.14509	2.44624	1.03116	1.86715			1303.21	1592.79	70.0039	565.516	120.081	87.7829	33.4155	21.6452	97.1807	168.067	367.798	443.594	26.3228	149.285	82.4535	19.5051	37.2677	36.2282
	209.425		23.1628	52.149	8.6918	16.9257			11.9771	27.9704	60.326	57.7277			3.23265	3.82386	1.87198	1.81936			1289.51	1319.84	271.845	657.576	81.0319	97.9095	42.2815	12.8709	97.9479	393.92	324.53	543.019	68.3291	57.8734	33.0487	29.9303	34.3327	31.5201
	209.573		51.4485	43.9525	18.9904	15.7065			11.9809	27.9893	48.3518	51.1751			2.28965	2.59001	2.26885	3.28691			845.355	1962.59	301.304	495.551	120.925	173.552	29.6857	26.6896	136.997	298.178	328.826	311.028	117.489	31.0309	30.236	39.8357	18.588	26.7508
	209.7		18.4753	67.2938	13.0465	23.2775			11.9834	28.0363	71.8868	53.0106			3.34807	3.87942	1.8344	2.29267			909.924	1572.24	261.719	723.859	133.122	126.602	50.9641	19.8261	140.449	243.863	301.822	276.659	38.674	113.576	37.9402	35.311	7.90294	43.1987
	210.633		26.3869	35.7603	17.5214	18.2501			11.994	28.0652	36.2727	46.5355			2.48879	2.03409	1.31261	2.15882			555.774	1348.21	336.594	473.763	102.436	131.818	24.4884	21.1408	127.714	230.361	494.841	538.723	9.79843	217.767	35.0664	16.4479	9.78314	24.6719
	211.133		16.7391	50.3384	16.9089	14.8902			12.0369	28.0666	68.9699	65.5778			2.91998	2.33827	2.223	2.10712			617.408	1216.14	417.607	412.083	204.852	163.119	19.123	14.3537	113.061	163.464	477.35	298.447	59.83	60.0746	46.0725	27.7902	32.9875	20.4376
	212.596		15.5138	59.199	10.3514	29.9747			12.0623	28.0805	49.7133	79.2087			4.60734	2.75594	1.7309	2.18949			1177	848.29	266.322	790.142	84.5609	142.252	16.8301	23.2655	105.926	201.822	246.586	573.706	29.6857	7.26093	29.38	17.7778	10.5016	37.9402
	214.058		30.7205	50.4957	7.51023	18.3174			12.0796	28.0873	35.9153	93.1861			3.59026	2.76946	2.13396	1.14594			811.114	1986.07	219.678	437.246	85.1746	295.992	20.1624	40.1415	165.919	239.874	233.391	365.037	10.5933	57.4454	57.9345	21.7828	10.685	23.877
	215.5		34.9252	17.4478	17.8811	27.1287			12.0869	28.1061	39.248	58.662			3.6108	3.39793	1.51111	2.96956			928.512	3073.95	365.133	567.971	153.299	176.928	28.8297	37.5734	160.702	319.045	351.535	356.138	35.6168	23.0821	28.8908	69.6132	28.1571	28.4017
	216.281		8.95831	125.093	15.8518	27.8523			12.1012	28.2086	70.4041	47.1236			2.68659	0.501575	1.39267	6.96002			996.016	1402.99	212.927	398.888	126.371	175.393	95.4773	17.7472	92.0407	247.852	630.169	309.187	87.1617	158.089	42.4038	28.524	23.8158	26.9342
	217.114		24.3793	72.9657	9.46127	21.0927			12.1028	28.2126	53.8826	49.4409			3.35331	1.17597	1.81483	4.97853			1817.8	1047.87	99.6165	306.828	182.144	97.4492	40.0803	19.658	77.4646	308.305	712.409	252.417	46.3782	36.9619	22.3484	19.1383	8.82011	38.5517
	217.867		20.332	59.8216	8.9756	25.4683			12.1036	28.2232	58.6567	70.0091			5.26775	4.34687	2.65608	2.18306			881.553	1825.63	133.295	553.855	138.876	156.368	25.0999	32.9875	104.929	305.543	267.453	457.71	20.3764	17.1511	29.6246	15.8059	39.4689	19.979
	218.044		18.3166	49.6235	11.9577	19.3304			12.143	28.2867	76.3595	82.5432			4.58381	2.72051	2.56284	0.701014			2216.95	2087.81	436.939	389.375	108.036	103.433	21.3701	39.5912	82.5279	278.232	362.582	341.408	89.5463	57.4454	26.9342	36.9619	6.69534	56.8339
	218.614		24.4281	51.6812	10.9459	19.181			12.1465	28.3032	62.3053	44.9841			3.33061	1.87658	2.08847	1.51614			678.063	1326.69	80.5141	326.774	102.282	114.557	39.8357	19.6886	131.857	441.485	326.372	303.97	38.7351	10.3334	43.321	23.2044	49.4354	17.4415
	218.652		38.3877	53.2445	8.50948	21.9221			12.1487	28.3248	63.9385	83.9487			5.38101	4.40431	1.86697	2.89004			834.594	1751.27	275.834	225.815	108.343	113.099	41.2421	20.8197	97.0273	305.85	567.568	464.768	30.1749	49.0074	28.7686	22.0274	19.5357	40.6306
	218.845		32.0175	29.8219	7.28156	19.667			12.1622	28.3614	47.7198	92.9781			2.32948	1.64512		1.47033			948.078	1907.8	203.721	275.834	77.7331	117.396	34.0881	16.2339	101.554	393	444.822	426.41	105.75	121.403	41.2421	26.7508	15.5919	44.4216
	219.08		45.4504	41.4357	16.5833	16.7114			12.1658	28.411	45.7393	61.7717			2.57559	1.94342		4.32211			944.165	2764.81	303.452	376.18	166.187	125.297	22.2566	26.5062	151.496	283.449	231.55	393.882	194.043	10.8685	35.739	39.4077	10.5322	32.9875
	224.459		17.4237	53.4175	22.4283	14.7291			12.1729	28.4861	53.7598	59.7038			3.50928	2.88747		2.17708			711.326	1853.02	197.584	598.658	179.689	113.33	34.027	23.7547	95.2628	328.865	350.921	249.655	47.3565	151.486	29.8692	47.7234	20.8045	49.3743
	224.586		28.9587	67.0517	13.2667	20.0926			12.1758	28.5646	61.6759	77.4025			3.22394	1.09477		2.07474			625.234	1103.63	415.459	515.804	142.559	158.209	38.5517	14.1703	97.5643	142.597	272.977	280.648	99.0849	205.293	39.2243	62.4592	27.4845	41.1809
	224.922		18.6441	34.7275	13.793	22.4306			12.197	28.5698	45.6972	52.7661			2.70774	2.75549		2.39626			1931.28	1735.62	205.869	355.313	114.864	136.345	33.9658	18.588	146.586	161.623	418.738	231.55	40.3249	94.1322	24.9776	31.7035	9.37042	40.9363
	225.608		24.2072	49.3093	9.55448	28.2024			12.2216	28.6167	72.8892	83.4482			3.1349	1.52231		2.69438			713.283	2420.44	211.699	349.789	230.629	194.726	31.2143	44.2381	154.565	144.131	235.232	391.734	86.6725	130.941	37.4511	65.4553	14.0021	25.7725
	226.083		21.6967	33.8546	12.119	20.4726			12.2273	28.6357	68.0985	66.0623			2.77654	4.33205		0.329283			892.314	2036.94	307.749	466.092	93.997	231.243	33.5378	12.0914	98.6383	247.238	338.953	271.136	40.2637	300.679	25.4056	21.2019	8.82011	42.6484
	227.22		28.3455	87.0963	11.5167	15.1153			12.2383	28.6375	74.267	61.1914			2.9568	3.33103		4.82602			577.297	972.536	229.805	546.184	96.7588	177.234	41.3643	18.3281	142.29	442.098	277.58	320.541	8.20867	57.1397	54.5104	26.2005	38.4905	39.102
	228.988		23.3747	70.0649	12.5364	21.861			12.2404	28.6448	45.4029	66.6206			2.77251	3.38648		2.86775			1651.49	2545.67	152.474	252.819	144.093	142.559	65.1496	71.3252	125.106	291.734	342.329	528.903	138.523	103.732	53.043	34.6996	9.92072	9.04941
	230.198		48.6373	32.1288	13.2103	17.7754			12.2492	28.6827	45.4513	66.357			4.30396	0.534359		2.02254			789.591	2314.78	155.85	429.268	176.621	162.198	43.6878	21.156	78.692	127.254	321.155	285.558	26.3228	11.8009	38.3683	22.4707	10.5933	23.877
	233.118		81.7452	32.6197	9.64716	20.3801			12.2503	28.7277	72.7373	59.6428			3.48461	2.254		3.9195			1068.41	772.96	359.302	476.525	87.1692	74.0507	63.4376	8.66725	131.396	178.193	453.721	346.318	84.2267	75.6053	38.1848	32.9875	38.7351	51.6366
	233.697		17.4045	52.5489	11.0115	27.6872			12.2675	28.7669	63.008	56.4044			2.88598	1.3114		1.44121			665.345	1099.72	353.779	586.383	157.902	149.617	55.7333	26.8731	135.692	205.811	257.02	493.921	76.4002	65.3942	35.0053	140.48	16.9829	21.8133
	234.298		16.9508	64.6199	11.8348	16.1987			12.2721	28.7922	52.7006	64.5471			2.73702	2.67539		3.00391			1236.68	1221.03	177.637	382.317	185.827	156.368	29.0131	19.2758	138.301	77.1577	323.303	579.843	35.0053	20.942	29.1966	38.6128	13.3448	57.7511
	236.158		11.1004	80.0635	12.3761	10.3477			12.2807	28.8181	65.9133	64.4356			4.36754	2.90154		1.92513			1122.22	1635.83	368.508	691.945	179.689	115.938	24.5496	14.5677	77.618	415.401	310.108	496.375	39.5912	248.584	29.0743	41.0586	58.1791	46.6228
	236.969		15.406	33.7873	13.8357	19.7567			12.2946	28.8554	66.1022	77.311			3.18893	3.44826		4.20626			1320.82	1880.41	244.841	342.118	119.697	83.717	49.3131	38.4294	124.645	331.933	503.433	455.255	81.4752	124.093	44.0547	33.7824	21.5076	40.5695
	240.065		26.7115	27.0159	13.4491	17.3307			12.3032	28.9057	64.7275	73.1528			4.11164	3.19847		2.42534			698.608	1238.64	202.187	395.512	116.015	137.419	39.4077	51.4532	153.03	463.886	224.799	234.925	46.6228	218.5	42.4038	34.1493	68.3291	33.4155
	248.744		22.9825	22.8616	13.8639	16.0294			12.3116	28.9081	45.4714	70.8263			2.97137	1.54888		3.69472			698.608	1943.02	270.925	489.107	103.97	151.765	78.4791	59.0963	73.6287	243.249	236.153	269.294	47.6622	11.1589	39.958	25.0999	8.9424	21.263
	251.867		35.0421	24.7361	12.8746	17.7768			12.3191	28.9475	48.9577	67.5319			2.77857	3.67102		2.83023			1212.22	1493	261.719	63.4063	188.895	201.17	11.4799	10.4252	111.45	145.972	377.311	260.088	80.8026	45.5222	25.2222	36.0448	38.1848	43.5656
	252.121		27.292	38.421	13.629	17.3331			12.3216	28.9664	41.6985	70.076			2.80926	2.82494		5.23935			873.726	1813.89	258.036	384.772	104.277	99.2904	39.8969	16.188	118.738	337.15	367.798	379.766	86.0611	25.4056	40.9975	34.9442	7.88766	25.4667
	252.562		15.4552	80.7621	8.17811	12.9339			12.3233	28.9798	63.2318	49.2681			3.13201	3.62846		2.72053			546.969	1179.94	181.013	215.996	134.964	149.003	40.9363	17.9765	129.785	253.376	778.692	517.242	106.239	10.7462	40.0803	15.8212	25.2833	42.4038
	258.76		36.4927	21.7553	10.4978	30.3563			12.3503	28.9986	69.3194	87.817			3.16215	1.28103		2.96723			856.117	1802.15	438.167	115.19	116.475	348.159	24.0604	8.75897	106.694	350.039	380.687	384.062	22.2719	328.072	25.8336	24.8553	12.1678	62.8261
	263.253		10.9738	50.0927	14.9664	23.7305			12.3679	29.0064	62.3234	80.1438			2.42192	2.42425		2.29776			962.753	996.016	329.229	223.667	90.5447	120.771	22.4401	19.5204	163.157	179.728	490.545	382.528	77.6231	97.9843	61.2364	50.6583	6.06861	34.5161
	266.387		16.8892	70.572	15.1571	28.211			12.3729	29.1092	78.8952	87.2988			4.18499	2.0867		2.56105			835.572	1679.86	239.317	775.413	79.4208	137.112	41.0586	25.6502	135.539	237.419	372.095	592.118	46.5616	30.664	36.2893	58.3626	7.09278	28.3405
	266.559		27.3397	102.614	9.27834	20.9769			12.375	29.1637	40.3422	88.7301			2.42358	3.06239		1.07029			566.536	353.508	101.688	495.858	130.744	180.303	23.6935	43.8101	68.0284	200.288	276.352	625.259	83.065	84.5325	25.8948	40.9363	22.5318	41.8535
	268.142		11.8803	48.953	17.4579	16.5147			12.3765	29.18	64.453	60.623			4.45237	4.49962		4.47868			683.933	1705.29	334.446	53.5098	97.9863	172.018	11.9385	23.6935	101.477	295.416	373.322	322.075	44.9719	76.0334	71.2641	39.958	14.3996	35.311
	269.71		23.1642	32.4664	12.2056	15.6567			12.3797	29.1828	42.5447	119.777			1.44285	2.57687		2.6243			1570.29	2111.29	343.345	591.293	86.7089	131.511	27.8514	16.7536	87.1309	237.419	297.526	199.329	67.3508	8.88126	24.4273	24.0604	20.1166	48.0291
	270.804		16.5724	101.15	14.1865	25.0489			12.3927	29.1992	45.7552	65.0291			3.64486	2.51158		4.19178			593.928	1825.63	233.18	277.369	157.595	109.187	8.97298	33.0487	85.2897	229.44	359.513	502.82	23.8158	88.6291	52.1258	33.171	16.8759	83.8599
	273.341		15.387	70.7981	7.49494	15.4899			12.4045	29.2201	42.0695	67.9944			2.55007	0.530237		3.4355			720.131	1325.71	139.586	537.285	153.606	108.957	29.4411	23.3878	153.951	169.601	270.522	311.949	99.2072	138.523	65.6388	15.3014	25.7113	54.2047
	281.143		19.3489	47.6602	11.8423	15.468			12.4061	29.2208	57.9017	57.0159			2.78585	2.82711		5.48608			1071.35	1284.62	163.521	727.542	83.2567	146.241	18.8173	31.4589	147.2	544.285	402.781	493	140.969	185.482	47.968	45.3387	14.904	15.2556
	285.347		27.0079	62.9338	11.6377	15.6888			12.4162	29.2295	66.2446	43.2447			2.92015	1.65267		2.49773			916.772	1636.81	192.06	280.131	88.1665	113.867	139.012	72.6704	133.468	324.262	565.114	313.483	33.7213	83.493	44.0547	25.8948	14.9651	29.2577
	289.507		34.4555	76.1273	8.63076	22.2193			12.4218	29.281	46.7912	60.9967			3.15355	2.02654		1.31074			828.724	1474.41	328.002	437.246	95.3779	109.11	28.5851	76.0334	160.088	304.929	191.35	221.116	53.9601	16.5702	23.3267	34.6996	19.4287	26.9342
	289.539		15.236	90.6329	17.3971	16.1205			12.426	29.2938	63.1696	66.9044			3.78427	1.91338		3.75793			1055.69	1743.45	265.401	743.499	93.3833	237.073	36.2893	24.9776	101.937	287.131	476.122	472.133	59.2186	80.3746	37.8791	25.2222	14.1856	38.674
	290.711		39.5543	67.6011	9.77669	33.2931			12.4812	29.3008	64.8836	69.4941			3.33865	3.71005		1.9442			1163.31	1556.59	212.006	194.822	90.3913	145.32	53.2876	13.0544	99.1754	307.077	278.5	505.275	86.7948	135.344	22.0426	22.4095	10.5016	39.4077
	291.152		40.2452	73.6212	9.435	33.4969			12.4838	29.3145	63.5458	57.6982			3.12889	2.43488		2.41704			796.439	2291.3	384.465	241.772	164.039	88.7803	46.9897	39.7746	70.6368	294.189	673.13	306.425	58.8517	83.6764	43.1375	19.872	13.9104	48.5794
	293.404		15.398	35.1675	12.7549	23.18			12.494	29.3548	53.6951	56.5525			3.91903	3.66998		2.20632			1023.41	2365.66	250.671	752.091	112.793	112.639	56.8951	48.0903	130.092	385.635	295.685	421.807	60.6249	78.9683	31.2143	44.6662	9.41627	28.1571
	301.175		24.2643	44.0911	16.2589	18.5056			12.4964	29.3656	74.3516	70.8892			4.0145	3.6988		5.53509			592.95	1284.62	164.135	380.476	165.267	99.0603	22.5929	39.958	157.94	126.87	376.084	322.996	20.9573	166.894	38.7351	37.1454	26.6285	76.1556
	307.533		21.0533	67.6746	13.8717	28.4515			12.5057	29.3804	40.7455	104.655			2.86561	2.78811		2.51337			1488.11	2490.88	397.967	477.446	214.365	127.139	25.0999	25.4667	124.569	129.248	354.603	325.144	23.3878	6.09918	31.7035	38.1848	26.3839	32.5595
	308.018		38.2053	61.1774	13.2971	25.5448			12.5061	29.3997	34.7456	90.6293			2.93755	2.54854		0.354521			765.133	897.206	273.073	691.945	151.458	192.271	42.8318	43.6878	96.8739	210.108	396.951	276.659	74.9328	19.1077	24.6719	19.979	10.3182	21.7369
	313.182		35.967	93.1167	14.5822	20.6132			12.5067	29.4091	68.073	70.2376			3.66855	2.21536		1.49131			614.473	976.449	217.837	465.478	117.779	99.5973	24.7941	35.3722	83.2183	217.165	240.756	207.921	60.5638	270.84	33.7824	57.8123	20.4223	39.2243
	313.88		32.2823	56.3019	9.67493	27.867			12.5134	29.43	49.4604	55.1913				6.17904		2.85867			1404.95	1370.71	184.388	151.247	115.708	164.039	37.6345	19.1841	146.586	168.067	719.774	603.165	37.9402	14.8734	49.5577	28.0348	6.22147	42.2815
	317.059		25.1239	62.0716	9.93593	17.4345			12.5221	29.4622	47.5095	72.7116				2.65863		1.68901			647.736	980.363	281.051	412.083	132.355	146.855	63.193	23.0821	122.267	338.378	284.945	214.672	34.0881	20.8656	35.2499	12.5347	19.2758	48.5183
	323.764		19.8212	73.3915	9.92209	23.7913			12.5492	29.4659	74.6607	67.8816				4.29693		3.85015			968.623	1605.51	294.86	367.281	134.58	309.494	38.246	113.332	114.979	247.852	385.29	695.225	78.0511	42.5261	23.9993	48.2125	18.1141	57.0174
	324.007		42.7213	32.7811	21.3734	11.301			12.5868	29.4746	47.9216	87.0216				2.39722		2.61611			955.905	2494.79	188.684	370.656	89.7009	202.091	15.6989	41.9758	183.717	263.502	348.159	208.535	44.7273	118.468	32.6207	25.8948	21.7063	31.8869
	328.45		21.4083	45.3845	9.94071	19.7392			12.5965	29.4777	49.1137	94.7184				3.22189		4.01313			1892.15	1436.26	289.643	200.652	103.587	91.005	17.8848	17.7625	126.947	168.681	303.05	201.784	21.7369	175.944	43.321	19.6427	16.0658	36.6562
	341.205		20.1841	74.8705	10.0721	11.0221			12.6134	29.5053	62.2448	61.9127				2.25852		2.30775			671.215	2248.26	325.854	437.553	98.2931	89.3173	40.4472	23.5101	223.303	315.363	600.71	484.408	74.1379	12.2442	30.4806	37.7568	20.086	64.5382
	349.839		28.0345	104.026	11.2466	18.8486			12.6157	29.5552	46.0017	80.2992				2.3282		3.12338			722.088	1892.15	394.592	79.1332	178.462	117.012	40.2637	35.4945	85.9801	193.537	99.2904	294.151	172.52	191.597	22.8987	37.3288	13.4365	24.3661
	353.784		32.4836	32.8418	7.39285	20.9065			12.6278	29.5595	55.785	100.456				1.58737		2.54836			980.363	2295.22	289.95	582.701	138.262	101.055	89.6075	17.9001	108.074	172.67	295.071	192.271	41.4866	72.9761	24.5496	21.3089	11.8162	32.6207
	399.046		13.8699	102.727	15.1309	29.9972			12.7027	29.5811	28.9433	46.5824				3.83849		2.06025			643.822	1696.49	383.545	378.942	243.824	146.548	22.2261	12.9932	87.1309	300.019	313.176	628.942	35.9836	79.7632	20.4835	25.4056	21.6452	29.6857
	483.185		34.0354	108.248	9.19328	31.1204			12.718	29.5929	30.0436	48.2892				1.98458		4.63907			691.76	1675.94	276.141	479.594	98.4466	174.166	20.6057	18.0682	92.3476	117.971	521.845	477.043	78.2346	63.1318	28.5851	65.4553	13.7728	56.5282
	573.778		23.2049	79.3405	7.77696	20.9962			12.7252	29.6136	67.1856	98.2284				1.52388		3.30593			687.847	1262.12	304.066	411.469	103.74	88.7035	21.8745	22.8987	86.7473	286.824	307.96	331.588	89.5463	43.5044	7.09278	16.7842	18.8784	17.3651
			40.7861	22.9515	8.24835	15.4382			12.7263	29.6452	70.5205	68.8217				3.63828		3.27704			863.943	1523.33	445.225	487.572	59.9348	111.028	33.2321	48.7017	75.2398	319.045	341.101	318.393	17.2122	236.355	37.818	42.5261	9.40099	37.2677
			40.8748	28.6209	10.8612	16.1585			12.7392	29.6998	39.106	93.3651				3.22961		1.81451			1466.58	3390.93	347.334	316.341	136.191	114.404	49.6189	21.8898	91.5804	248.773	454.949	372.095	40.1415	47.7234	25.2222	38.5517	16.5243	15.8212
			37.0746	63.0411	10.8428	18.7679			12.7453	29.7025	68.9522	48.5084				2.64871		0.879176			945.143	2850.9	175.489	549.866	227.561	149.31	53.1653	10.6239	161.316	126.563	410.453	215.593	52.4927	241.002	30.7252	19.4746	12.2289	38.7351
			18.3496	79.624	16.3599	22.4143			12.7532	29.7238	71.9538	65.9074				3.9196		3.146			681.977	384.814	153.088	411.469	113.176	119.083	18.0224	18.6185	116.283	205.505	126.908	321.769	39.1631	83.8599	22.0885	15.7906	26.3839	40.5695
			16.8384	60.7003	8.55709	20.6491			12.8008	29.7465	44.7728	80.1415				4.04277		6.42195			672.194	2854.81	421.903	356.54	114.71	178.769	31.2143	25.4056	107.307	207.346	91.9256	191.964	54.8773	40.5083	21.5841	26.8119	22.0274	25.0387
			37.6715	76.715	9.2025	12.4078			12.8223	29.847	49.3124	77.7173				1.67121		2.35283			2220.86	1507.67	235.328	717.722	128.596	109.187	27.7902	19.9637	151.189	211.949	416.59	148.082	126.05	84.1044	31.5812	43.1375	14.5677	35.1887
			24.1757	30.8008	10.3303	18.0984			12.8443	29.901	69.1068	76.3255				4.43279		6.24889			552.839	1137.87	174.569	771.73	141.024	89.7776	35.3722	14.2467	155.485	189.547	571.251	579.843	79.0906	137.3	54.8773	21.6452	10.9143	31.6423
			29.7153	65.4945	10.7693	22.4124			12.8484	30.0082	71.7323	75.4452				3.30123		0.458518			960.796	1013.63	329.843	205.255	100.441	197.488	10.6239	22.6541	171.136	175.125	325.758	305.198	85.1439	10.7309	51.9424	34.2716	41.6701	50.1692
			27.8561	87.8805	14.9408	18.7667			12.8488	30.0368	38.7142	68.1545				3.44458		2.83564			1003.84	2068.25	389.068	471.922	89.2406	97.6027	61.0529	39.53	50.8439	246.011	359.206	480.112	86.9782	30.5417	23.021	46.3782	14.8887	38.9797
			12.102	46.4265	13.1352	31.846			12.9474	30.0903	54.3115	46.2571				2.73552		4.12044			723.066	2056.51	228.884	381.09	91.8489	121.078	30.4806	23.6324	103.855	205.198	566.341	354.296	8.11695	160.78	43.0764	46.1948	19.658	26.3839
			20.5785	28.8888	7.10949	31.1332			12.9885	30.0916	51.6341	72.2074				2.82236		5.00511			518.598	1430.39	377.714	604.795	192.578	152.071	18.2822	21.8745	93.8052	227.292	301.208	217.741	46.1336	109.907	41.6701	13.9257	19.8261	41.3643
			20.0163	47.4828	11.0727	15.3227			13.0163	30.1723	65.1622	63.8525				2.6558		4.05204			1366.8	1319.84	173.341	366.36	129.21	163.732	23.5713	25.0387	80.0729	109.839	368.719	244.745	27.2399	202.603	49.4966	12.4888	20.9115	52.9818
			22.8802	70.3158	13.1435	17.5044			13.0647	30.1893	81.3688	103.051				1.86022		2.66861			1571.26	2588.71	282.586	518.566	86.6322	131.895	27.9125	21.5535	65.8036	225.758	355.831	136.882	19.658	7.82651	43.4433	36.0448	11.9385	31.3366
			15.4513	50.1045	11.6434	18.5186			13.0693	30.207	48.6869	76.5175				3.31057		0.42569			2361.74	1461.69	389.068	481.435	131.128	125.834	84.8382	17.2734	94.1121	164.691	533.813	103.433	44.1159	47.3565	46.9285	35.6168	20.1472	24.6719
			13.7206	27.9439	12.4174	21.3514			13.0802	30.2262	58.9821	78.0227				1.3672		0.444738			684.912	2537.84	282.892	519.486	122.152	111.949	63.3764	16.5855	77.5413	151.189	391.12	241.983	108.195	238.8	39.102	33.4155	14.7053	16.3103
			16.7669	62.1661	9.36491	25.9309			13.1042	30.2409	64.2218	76.1275				2.04906		2.50883			1740.51	2291.3	291.178	620.752	120.464	149.617	30.2972	44.4216	139.221	300.94	278.194	197.488	36.3505	167.628	39.2854	26.8731	8.92712	65.2108
			25.0697	86.7782	22.039	21.8487			13.1127	30.3527	67.6674	60.0382				3.4845		0.561104			525.446	1868.67	279.21	351.324	159.436	100.211	43.749	41.4866	260.74	208.88	359.513	638.761	30.6029	71.7532	38.4905	20.3764	9.76786	46.8062
			27.558	23.4556	10.935	21.1922			13.1167	30.3932	50.6501	88.2958				3.47509		3.31746			1036.13	1658.33	200.959	586.383	95.1477	173.859	31.9481	16.3409	143.518	210.108	274.818	226.026	52.6761	198.689	30.236	46.9897	8.65197	29.0131
			27.2064	61.965	12.0758	21.5162			13.1613	30.3994	47.7086	77.9204				2.31891		0.621589			416.364	1132.98	249.444	235.635	95.3012	144.4	25.2222	24.2438	128.788	279.152	642.444	223.571	25.8336	57.69	42.6484	26.8119	36.9008	52.8595
			24.2836	58.4792	19.948	31.6028			13.1755	30.3998	46.8483	61.0702				1.57408					2396.96	736.762	470.388	502.302	115.247	93.0764	60.6861	14.0633	110.069	187.399	393.575	414.749	124.338	90.9526	71.6921	28.7074	15.5002	38.6128
			12.9804	81.2647	18.918	15.9078			13.1997	30.403	42.3582	58.8453				1.61754					2451.75	1021.45	242.693	440.622	99.9042	89.3173	26.3839	11.434	106.157	293.575	695.225	554.373	49.8023	12.6569	34.8219	46.2559	15.974	34.027
			21.4385	35.4735	9.80189	24.6931			13.2146	30.4142	49.3165	51.8451				3.00885					680.02	1798.23	326.774	252.819	145.627	111.565	28.096	47.6622	125.259	280.994	379.766	520.004	63.8656	41.9758	30.8475	19.3064	13.406	36.5339
			16.1896	33.6431	8.90514	19.7783			13.248	30.4624	66.2513	63.0242				2.28078					1042	1226.9	224.588	480.514	125.988	84.791	31.3366	19.6427	113.905	449.463	331.588	209.762	153.442	108.685	30.7863	41.3643	15.7753	17.8542
			32.0801	75.4687	10.273	21.1648			13.3109	30.484	51.3123	74.7672				3.77008					771.982	1469.52	477.446	389.989	105.044	133.813	55.7333	45.7056	148.427	192.616	273.897	225.412	42.9541	142.192	11.0825	25.4667	15.1486	22.4707
			13.7644	80.3062	18.3946	12.3718			13.3832	30.6137	51.8251	62.744				1.84878					1757.14	1663.23	186.229	73.3027	137.649	126.832	22.4095	7.62779	147.507	269.333	418.431	305.198	50.4138	161.269	36.9619	31.092	20.514	29.0131
			18.8312	26.8295	7.31134	19.4002			13.4657	30.6652	51.6668	80.6214				4.11794					906.989	359.378	170.886	401.957	167.108	201.784	49.1909	24.4884	144.131	299.713	407.077	207.614	54.755	107.706	79.2129	15.9893	10.899	23.5101
			43.252	44.6503	11.4815	13.4627			13.532	30.6726	52.982	71.989				3.32781					1029.28	1396.15	331.377	761.911	82.8731	135.961	31.3366	23.8158	135.999	163.157	458.631	454.642	66.5559	129.474	19.658	23.2044	14.9804	34.7607
			25.7022	45.7293	8.07472	18.515			13.5416	30.6963	66.1961	85.6986				3.35299					439.355	1096.78	204.948	302.532	129.747	138.569	74.0156	8.57554	73.2452	179.114	440.833	122.689	49.4966	9.40099	60.3803	17.5485	63.0095	38.9797
			29.738	28.056	12.0412	11.9697			13.5646	30.7174	49.1851	54.9847				1.74072					538.165	2017.38	198.197	500.461	96.9122	164.039	67.3508	24.4273	58.7457	182.49	351.535	280.648	31.7035	50.9641	13.9104	62.7038	10.3029	47.0508
			19.2945	86.1101	13.4389	24.6429			13.5676	30.7308	68.2292	89.8002				1.13759					859.052	1110.48	275.528	513.349	208.535	93.6134	22.1955	22.1649	153.951	145.359	454.642	467.53	67.4731	16.0658	40.9975	30.9086	18.4504	40.8752
			40.2577	58.1844	10.6952	19.4728			13.6005	30.7337	39.9426	85.5188				2.45875					576.319	1431.37	268.777	397.967	90.6982	143.172	27.6679	47.968	165.612	207.653	479.805	408.919	10.257	54.6327	28.524	22.0426	16.5855	28.2794
			35.7872	75.6643	17.5111	29.786			13.6116	30.7403	40.4967	55.5248				3.5359					1872.59	1148.63	234.101	380.169	117.012	191.964	34.9442	19.3064	96.567	336.536	589.663	132.892	58.1791	95.7219	18.9854	30.9086	17.8542	47.7234
			14.9875	74.9435	10.5346	18.7326			13.6551	30.8631	43.7982	77.3128				0.448998					565.557	639.909	350.096	428.347	93.6901	112.102	27.8514	17.6555	130.246	177.273	295.992	636.306	57.5065	104.771	50.0469	60.1357	9.89014	32.0092
			19.0916	52.547	9.82829	18.306			13.6621	30.8874	66.914	111.136				1.66158					988.189	1903.89	377.1	388.454	108.343	103.817	19.8873	10.792	119.505	154.258	570.023	622.804	37.3288	133.142	60.8083	28.4628	9.32456	33.3544
			11.5786	81.6443	13.9522	17.178			13.676	30.909	69.8662	81.5568				3.17099					940.252	1770.84	275.834	171.193	84.3307	170.177	59.2797	17.6249	68.8723	190.468	328.826	214.365	13.0697	233.42	28.8908	24.5496	10.6697	36.8396
			18.0267	38.5002	13.1174	15.3537			13.7096	30.9423	42.5561	47.1951				2.63697					671.215	908.946	338.128	482.049	136.805	107.192	20.1166	35.8002	134.158	260.434	628.942	360.127	35.739	37.3288	37.0842	32.1315	15.76	25.2222
			49.238	20.8618	13.6909	28.2744			13.7104	30.9429	56.5895	58.1406				2.66714					711.326	2036.94	263.253	516.418	151.765	125.528	19.4134	27.0565	140.756	277.311	255.179	259.782	66.6782	87.284	9.30927	16.2492	14.7359	24.1827
			44.649	117.9	10.9186	16.0535			13.7677	30.9911	46.0529	53.2818				2.95724					969.601	1461.69	400.422	488.493	109.417	156.981	32.9264	14.8276	140.142	114.289	472.747	354.91	40.4472	299.945	37.7568	65.5776	8.69782	28.8297
			29.6376	51.8435	16.813	14.4462			13.7852	31.0305	26.8655	65.8856				2.17703					602.733	1475.39	152.781	405.639	118.393	80.6483	50.5972	27.6068	73.3986	180.955	357.058	384.676	12.6569	187.194	39.7134	13.7575	40.4472	7.70422
			18.9016	51.7594	11.3121	22.4712			13.7966	31.0487	68.2828	50.6673				4.52664					1726.82	1218.09	286.268	515.497	223.264	257.94	33.2321	14.5371	148.734	316.283	608.075	513.867	33.3544	32.3149	49.3743	40.9363	18.909	42.7095
			14.0353	13.5922	10.9637	33.2336			13.8467	31.0631	48.6247	68.2545				2.99051					1806.06	1430.39	440.622	551.707	223.571	96.4519	59.7689	18.267	83.6786	203.356	357.979	245.973	25.8336	149.529	44.0547	19.23	20.5905	20.2389
			46.9426	117.226	14.5937	24.0036			13.847	31.0893	46.682	60.0456				1.71854					687.847	1714.1	313.272	476.218	119.39	153.913	28.7074	13.4212	149.041	239.26	315.631	604.392	71.1418	6.46605	34.5773	32.6207	21.0949	33.9658
			16.3915	29.412	13.007	18.6938			13.8774	31.0975	48.6762	65.5648				1.5645					1066.45	1434.3	266.015	675.988	130.821	134.733	35.9225	36.5951	89.2022	158.247	323.917	582.298	31.0309	19.3676	18.267	32.0092	17.9612	38.674
			14.2231	30.6047	15.7868	27.1946			13.9309	31.0992	67.3433	77.1775				2.93752					795.461	1651.49	312.045	987.764	89.3173	113.483	23.5101	18.8173	121.346	243.249	161.584	84.4074	37.0842	168.362	17.1969	52.5538	13.8493	34.027
			16.6753	44.0652	9.41684	27.9967			13.9764	31.1145	64.1166	40.3119				3.35447					686.868	1107.54	371.884	437.553	82.8731	427.944	21.9662	34.2104	174.204	224.837	323.917	293.537	110.397	70.3469	30.1749	40.5695	15.332	32.8652
			21.3617	91.6236	17.8121	18.7395			14.0044	31.1337	58.3812	65.9816				3.51012					1501.8	2878.29	328.309	663.713	168.335	173.859	40.2637	94.5602	133.238	355.869	552.225	319.927	32.0092	117.734	35.0053	33.9658	11.7092	46.1336
			36.2993	44.5843	10.1484	27.9138			14.1058	31.1435	45.4946	62.9956				3.55119					591.972	1274.84	361.45	536.057	121.845	205.466	61.4809	65.8833	61.1239	205.505	268.681	317.166	29.38	45.0942	44.5439	55.7333	15.0874	17.6555
			13.5565	48.3186	8.75323	24.8046			14.1298	31.2081	42.4252	74.9974				4.00843					616.43	1267.99	230.111	685.808	92.9997	116.782	49.1297	26.2616	137.994	216.859	681.723	476.122	27.9125	264.726	43.1987	30.5417	7.62779	77.2562
			29.3307	61.9814	18.7932	15.3388			14.1328	31.209	49.4463	83.2321				4.20775					720.131	1068.41	235.635	687.035	123.303	170.177	26.5062	36.9008	107.384	206.118	283.103	299.981	62.765	237.577	51.9424	30.3583	22.8987	30.3583
			31.9122	133.322	15.5603	15.4386			14.1833	31.2141	53.3154	76.0911				4.17221					1037.1	1362.88	125.547	405.025	111.488	95.6848	38.9797	23.6935	138.224	184.638	614.212	593.345	20.407	143.415	29.4411	13.8951	17.9154	27.9125
			25.8281	123.015	11.2171	28.7889			14.2808	31.2713	43.4082	73.8622				3.55737					798.396	1263.1	300.691	569.199	92.0791	200.556	110.397	18.4504	181.569	146.586	421.5	307.039	173.253	148.795	26.9342	26.017	15.3626	18.0377
			20.6561	21.0301	13.7219	54.5282			14.2962	31.3283	71.1179	67.6428				2.22616					315.353	1392.23	230.111	474.377	95.7615	135.884	64.7216	16.1269	91.7339	274.549	339.874	449.425	132.164	6.87877	25.0999	14.4913	43.8713	28.2182
			24.3584	36.1509	12.1486	13.7988			14.3391	31.3703	59.9218	89.1574				2.19261					1321.79	1729.75	161.066	725.087	117.012	250.882	58.3014	15.6683	124.569	143.211	312.256	420.273	6.72591	263.992	32.9875	33.4767	15.0569	22.2108
			54.5256	68.2962	12.6811	25.8027			14.3425	31.3703	75.5396	77.5358				2.20105					586.102	3347.88	287.495	505.984	93.9203	114.48	41.0586	38.9797	85.75	187.093	518.163	450.039	105.627	152.709	31.7646	53.3487	14.5524	23.7547
			19.9604	33.4308	11.4018	20.9021			14.3875	31.3741	62.0912	59.595				1.66086					1435.28	1101.67	260.491	376.18	63.0035	152.992	123.115	31.2143	81.9141	182.49	319.007	272.67	7.41379	34.027	80.13	29.8692	15.1639	34.6384
			31.8146	9.48369	13.1452	19.6249			14.4697	31.3807	49.3229	70.491				2.09547					932.425	2616.1	246.068	339.663	117.165	147.775	25.0387	23.9381	116.13	232.202	508.036	172.631	29.0131	11.2812	31.3978	19.1688	19.7803	42.8318
			42.4093	69.0045	10.7983	17.7408			14.4758	31.3959	61.2269	92.8412				1.82122					1510.61	1907.8	151.554	62.7158	155.447	108.88	49.1297	20.6975	119.966	150.575	557.135	351.841	30.2972	105.75	47.968	20.6975	12.0914	35.9225
			28.9957	44.6016	11.518	13.4861			14.4938	31.4147	61.087	102.18				4.49607					1040.04	1247.44	387.841	443.997	113.483	100.671	20.6057	20.7586	107.998	249.08	330.361	367.492	66.5559	6.63419	24.8553	43.0764	13.3142	42.3427
			13.7841	50.8492	13.1301	33.3736			14.5049	31.441	44.7698	70.9995				1.51691					1194.61	2561.32	336.287	424.051	79.3441	147.162	8.60611	30.664	104.392	142.904	284.945	307.653	37.4511	114.31	34.3327	11.9843	10.7462	34.2104
			19.9664	118.366	12.8189	19.9272			14.5116	31.4517	42.326	68.9159				1.73179					694.695	1541.91	345.186	491.255	103.51	106.272	33.4155	22.6541	103.471	327.944	245.666	404.316	8.16281	65.5776	18.9701	42.8318	15.8212	41.2421
			13.1776	149.663	10.6211	18.1731			14.5713	31.4823	45.9183	81.4139				4.76496					564.579	1219.07	204.948	637.937	295.685	168.642	37.0842	63.3153	146.279	152.11	302.129	202.091	31.7646	47.8457	29.1966	40.8752	17.1511	59.8912
			48.591	69.1867	13.6926	16.4656			14.5803	31.5019	62.955	78.0904				2.16822					1004.82	828.724	191.446	336.901	110.875	106.041	74.2602	16.9982	94.4189	156.099	261.93	215.9	49.9857	65.9445	56.7116	30.6029	14.5219	39.7134
			19.6278	85.5184	17.179	32.8966			14.5875	31.5053	65.937	48.6993				4.73579					1899.98	1821.71	282.586	878.52	87.0158	165.574	63.0095	16.5091	97.4876	136.076	297.219	190.737	59.3409	233.664	85.205	24.4273	14.9499	39.102
			48.4875	55.3156	10.2855	16.6681			14.6219	31.5134	67.1035	66.8598				1.55198					1528.22	1884.32	292.098	564.289	180.303	99.4439	73.0373	43.2598	149.348	192.309	626.487	270.215	44.7273	43.8101	32.4372	34.9442	13.4212	39.4689
			30.7156	79.129	9.97957	17.0655			14.666	31.52	89.39	67.7401				0.392333					543.056	1463.65	294.86	463.33	139.183	138.569	25.0999	41.5478	90.2762	388.397	472.133	283.41	44.177	79.5797	34.3939	27.1788	15.011	34.1493
			43.8616	41.8822	13.9266	13.8855			14.6791	31.5299	49.4423	105.645				2.20798					679.042	2033.03	191.753	502.302	168.028	210.376	19.1536	25.9559	124.338	209.801	410.453	355.217	32.2538	302.391	29.9303	39.1631	7.85709	14.2008
			62.021	86.498	11.0873	31.5293			14.7246	31.5672	72.5597	67.7551				2.86464					1555.61	1817.8	449.521	439.394	88.4734	93.2298	37.1454	21.4465	111.987	187.399	284.024	436.23	42.9541	124.093	37.0842	28.096	20.6363	30.8475
			25.4928	103.145	9.45976	21.577			14.7512	31.5811	63.5089	90.236				5.04911					1418.65	1035.15	331.991	275.834	291.696	94.3039	37.5734	18.1294	104.929	131.243	393.268	284.331	29.38	94.6213	25.8336	23.5101	20.407	105.199
			17.7642	75.1553	14.2411	16.4423			14.7572	31.5997	57.5104	76.1834				1.54955					978.406	2330.44	625.662	787.687	126.218	163.732	78.7237	30.4195	168.374	288.052	432.24	369.333	25.3445	72.9761	52.1869	22.7764	19.872	17.4721
			18.3256	109.391	12.582	30.5629			14.7685	31.6545	79.0169	62.673				3.53899					880.574	2064.33	374.032	506.291	106.195	163.425	41.4255	38.7351	142.904	180.342	351.228	380.994	44.1159	37.5122	24.8553	23.5713	20.5752	26.2005
			12.4322	50.9321	11.4574	20.6246			14.8504	31.6561	46.6873	53.1848				2.95408					601.755	1189.72	198.197	342.731	94.4573	157.902	20.4682	22.8987	99.1754	225.144	472.747	346.932	42.5261	230.485	32.6818	58.6071	9.829	33.171
			15.103	79.1701	10.7915	12.7938			14.8596	31.6771	58.2811	58.2676				2.34267					651.649	1725.84	173.955	252.513	104.354	138.262	37.9402	27.3011	197.833	432.279	562.659	350.307	7.21507	22.0885	36.2282	33.599	28.7074	25.2222
			21.0281	18.8128	12.9775	20.2535			14.9011	31.742	74.8544	84.8036				2.97914					1446.04	1252.33	185.309	125.317	71.2889	188.589	18.0224	38.0014	92.501	186.786	770.1	487.783	62.0924	18.0224	30.236	22.1038	8.60611	38.7963
			23.1325	104.099	13.1754	17.3546			14.9067	31.7892	60.3249	56.4784				3.37205					728.936	1301.25	165.056	226.736	110.491	110.414	52.1258	24.733	102.934	237.419	643.671	281.876	49.9246	47.4788	20.2389	26.6896	26.4451	42.7095
			37.6159	100.335	10.6009	19.3179			15.0546	31.8593	62.5478	54.5187				2.37972					1075.26	1519.41	339.97	417.607	98.7534	106.579	26.017	16.4785	106.617	244.477	337.112	362.275	15.3167	64.7216	34.2716	35.9225	16.0963	72.3647
			26.3066	58.9306	8.83105	23.8956			15.1003	31.9113	65.5561	60.6279				3.35635					1193.64	2827.42	299.77	491.561	113.023	88.1665	22.0426	53.5321	89.8927	211.335	355.217	289.854	18.4198	80.7415	38.7351	53.3487	64.1102	23.8158
			34.3743	113.984	10.4954	14.4879			15.1419	32.0103	56.3997	87.9272				2.19795					1214.18	3148.31	195.435	574.109	89.1638	107.499	40.6306	19.0007	159.781	206.118	568.796	440.833	40.0192	69.7966	30.9086	21.049	11.7245	13.4977
			11.8905	65.6164	9.14447	15.6239			15.2817	32.0232	73.3777	76.7682				2.93644					845.355	1382.45	244.841	365.746	132.202	169.256	52.7372	17.8542	195.378	183.41	434.695	533.813	54.4493	105.994	26.2616	16.4785	11.9385	43.0764
			24.1524	95.0717	10.9761	18.7102			15.2945	32.0398	55.4783	85.3845				3.26128					1098.74	1806.06	156.463	393.671	68.4504	146.548	8.30038	23.9993	157.633	217.165	270.522	457.403	9.15641	176.433	43.9324	23.7547	13.5435	13.7728
			15.8705	60.4632	12.053	16.5439			15.3396	32.0541	70.3755	54.2718				2.51046					966.666	1493.98	98.6192	673.533	123.84	121.078	40.2026	19.7803	236.498	114.979	310.414	187.054	57.0785	42.893	23.449	32.3149	74.0767	34.2716
			52.7253	48.4116	11.7617	21.846			15.3943	32.082	69.1452	68.0442				1.65297					723.066	1888.24	463.33	602.34	156.674	102.819	36.0448	63.3153	122.651	220.234	413.215	438.991	24.4884	14.797	41.5478	34.0881	11.3729	75.7888
			17.4522	100.494	11.0586	29.8804			15.4249	32.1148	58.3865	52.383				2.61468					641.866	598.82	206.176	435.098	89.0104	171.711	41.1809	14.4607	124.722	298.485	590.89	361.047	96.8837	21.4923	43.1987	15.011	34.6996	43.0764
			21.0397	59.6582	14.17	22.8546			15.5444	32.1224	34.431	76.8742				5.60056					1125.15	1425.5	321.251	401.957	153.606	151.458	29.9303	45.2776	147.507	290.813	299.06	191.35	19.444	56.5282	44.2993	41.4255	53.1041	50.4138
			18.9387	58.6311	9.5206	16.347			15.5689	32.1403	59.5143	79.4252				3.2997					810.136	1483.22	263.253	544.036	74.7411	96.9122	40.9363	18.909	163.464	204.584	468.451	584.753	35.9225	251.274	32.6207	58.3626	14.6747	22.6235
			33.9256	78.7191	13.2929	13.9054			15.5956	32.1793	39.4154	53.5045				3.56615					665.345	1030.26	276.755	661.259	103.126	179.996	34.5161	53.9601	175.432	215.938	296.299	354.91	46.0725	11.7398	24.6107	34.3939	25.2222	25.6502
			15.4273	58.9601	11.9295	19.7488			15.6125	32.1822	40.8064	41.0233				3.50205					1774.75	1903.89	197.89	763.138	86.1719	192.578	21.9204	19.6886	105.62	330.399	288.934	448.197	130.452	168.606	30.664	62.1535	10.792	25.6502
			32.5562	52.2888	9.77806	13.0608			15.6324	32.2016	61.4314	109.112				2.23958					1276.79	1642.68	412.697	394.592	104.661	166.801	34.9442	10.9449	86.5171	294.803	419.045	441.446	51.9424	100.613	19.5816	20.0096	11.9538	28.524
			21.1519	80.0058	16.4629	25.9032			15.719	32.2902	52.8451	70.1737				2.8008					488.27	1919.54	196.049	493.096	73.4369	115.938	33.5378	23.2044	100.48	250.921	302.436	355.217	78.2957	13.7117	11.4035	35.311	6.37433	18.6644
			55.5231	94.1009	8.38755	15.0512			15.742	32.3181	39.9075	77.1385				2.17491					934.382	1040.04	300.998	327.081	93.46	155.447	22.1038	32.743	93.038	379.191	709.954	109.801	84.777	69.2463	26.0782	55.8556	68.0234	22.1802
			33.1364	25.3873	16.1876	27.555			15.8141	32.3183	46.0639	85.5904				1.78592					727.957	1502.78	389.068	598.658	141.945	95.608	38.4905	12.6722	118.048	387.783	270.829	311.642	45.3999	204.315	25.7725	38.9797	10.5933	17.5179
			19.926	102.247	10.9393	13.8929			15.9644	32.3911	36.2815	81.478				2.43069					756.329	1314.95	197.277	696.855	207.001	233.391	26.9342	39.8357	161.009	319.659	234.925	217.434	28.6463	323.914	29.9914	22.0732	11.8773	28.8908
			32.0431	30.0033	13.171	25.3341			16.0901	32.4182	75.471	81.4198				2.64403					619.365	2036.94	300.691	635.482	171.404	123.226	32.8652	21.2325	61.4308	329.785	867.07	414.749	20.2236	10.9449	52.8595	36.9619	15.6072	33.9658
			41.9577	54.381	12.5947	16.0287			16.3014	32.4674	62.8525	82.7969				3.57852					862.965	1849.11	185.002	178.865	78.3468	146.855	25.8336	47.7845	128.635	285.597	255.179	353.989	25.0999	46.3782	23.021	30.6029	19.3676	30.1137
			28.5858	57.6287	11.0098	29.1143			16.3171	32.4722	49.2558	73.0576				3.07824					547.948	2768.72	343.652	734.906	101.592	112.179	31.8869	12.9321	131.78	492.731	391.427	384.983	89.9743	31.5812	49.3743	42.7095	52.4927	66.0056
			45.7445	61.8666	11.9345	16.7681			16.489	32.4761	78.3909	84.1941				1.96361					901.119	859.052	158.918	416.993	97.2958	176.928	42.4038	12.0914	122.727	312.294	495.148	122.229	151.975	28.2794	22.1038	17.2428	16.3562	51.0252
			16.1897	76.7952	10.0574	35.3922			16.605	32.5455	74.9883	71.4597				3.04532					1119.28	1853.02	326.467	753.318	92.4627	72.2095	27.4845	24.4884	118.355	179.421	451.88	259.475	77.1951	18.0224	17.5179	20.8197	8.86597	26.8731
			15.7951	80.2973	8.99973	17.749			16.6281	32.6551	68.8353	76.2862				3.60887					463.813	860.03	347.641	420.062	78.4235	84.3307	56.8339	34.6384	101.707	263.809	518.777	299.981	56.2836	150.752	22.8987	22.5318	17.3345	98.718
			22.7291	69.9089	15.7257	21.0678			16.6743	32.676	100.449	88.9984				1.37002					999.929	1221.03	295.167	406.866	171.404	95.3012	23.0821	18.0071	93.7285	129.632	86.3253	222.344	61.6644	139.501	32.743	40.6918	67.9011	42.0369
			16.8538	111.934	14.3919	28.2536			16.8178	32.6807	58.3338	54.1736				3.05631					729.914	1746.38	365.746	317.875	98.1397	196.874	32.0704	12.1525	97.7945	219.927	330.361	371.788	31.9481	110.397	43.5044	25.589	13.8798	26.9954
			51.9832	70.9798	10.5587	15.6568			17.0519	32.6881	69.3737	58.9191				2.8219					961.775	2612.19	551.707	400.422	152.685	261.316	16.8759	21.5382	88.9721	581.416	261.316	567.568	40.2637	67.6565	32.9264	35.6168	18.5727	30.236
			31.6261	47.8331	13.123	23.3698			17.4761	32.6907	85.8038	84.5758				2.50333					1190.7	1277.77	271.845	395.819	118.776	105.581	7.59722	35.311	70.9437	285.29	701.362	429.172	146.35	226.816	35.8002	6.64948	14.5983	9.11055
			16.484	61.0496	15.9549	13.0339			18.1976	32.9593	71.9792	53.2267				2.57311					834.594	945.143	120.177	493.71	108.88	107.576	24.0604	16.7842	116.13	243.863	802.014	335.578	217.277	126.539	38.246	41.9758	9.73728	19.7803
			23.551	108.163	7.4987	29.5355			18.9993	32.9602	58.8634	120.779				1.88413					610.56	1194.61	153.702	459.954	140.717	122.996	48.9463	32.9264	112.294	255.217	368.105	374.856	36.8396	78.418	43.9324	34.027	33.5378	32.9875
			14.6972	23.3017	12.3742	24.0396			19.3734	32.9685	54.9861	91.9957				4.302					1312.01	1504.74	105.447	500.767	84.8677	166.494	35.6168	14.9651	159.475	137.687	259.475	141.024	48.396	109.418	55.183	32.9264	8.8354	29.1966
			22.0233	87.3154	10.5371	31.3323			20.2199	32.9793	45.244	80.163				2.62614					617.408	919.707	175.182	403.184	83.4868	148.082	40.5083	24.1216	113.521	149.962	414.749	478.27	48.3348	9.84429	33.2321	22.1038	47.6011	35.9225
			34.2011	104.54	11.4676	24.9964			20.3106	33.0029	49.0134	61.6481				4.12071					882.531	2373.48	381.09	594.975	150.537	105.658	57.8123	23.6935	113.752	153.337	276.045	212.217	60.5638	169.829	48.5183	28.7686	12.5499	37.4511
			32.5912	40.3281	10.293	30.8743			20.3332	33.1279	61.0173	53.2179				0.484007					645.779	1286.57	108.132	492.789	116.168	209.762	24.305	10.3334	86.4404	193.23	501.899	333.429	31.8869	108.929	41.9758	35.2499	15.76	43.6878
			17.8845	78.135	14.3595	18.7665				33.1459	75.1731	60.6676				2.10306					819.919	1558.55	206.483	550.787	93.1531	98.4466	21.9815	14.8276	78.155	218.7	246.279	435.309	90.9526	86.3057	35.0053	29.5634	11.4188	23.9993
			34.0843	43.2123	13.7573	27.9175				33.2053	75.6273	98.9184				3.00369					1254.29	1131.02	173.034	660.031	177.848	99.9042	28.524	13.3295	116.82	246.318	415.976	199.943	37.5734	69.7966	45.8279	31.8258	17.2275	10.5322
			25.5176	99.9252	13.0468	25.2554				33.2138	40.8862	115.574				1.67464					859.052	1294.4	354.085	615.842	63.9241	86.8623	44.7273	18.9548	67.7983	209.801	290.468	354.603	31.8869	73.4653	43.8713	33.4155	16.295	60.9306
			24.5995	73.2538	11.7889	19.1976				33.261	53.073	54.6262				2.4146					890.358	1728.77	380.169	500.461	168.642	135.424	88.7514	18.8173	80.7634	297.871	512.333	417.204	35.1276	85.8776	56.6505	25.6502	11.7245	30.664
			25.8809	43.3399	13.3427	33.5703				33.2665	44.0364	50.5601				3.16636					555.774	1209.29	135.213	271.231	150.537	171.097	35.1887	22.6082	89.9694	192.309	299.06	179.076	64.905	8.34624	37.0842	31.4589	12.9168	16.7078
			21.0852	40.8466	11.6542	17.0751				33.2718	40.7331	78.2612				3.85178					590.993	1535.07	388.454	429.881	142.252	247.507	68.3903	24.1216	101.093	175.739	314.097	341.101	75.2996	184.504	19.551	36.9008	14.1703	34.6996
			22.2452	46.4986	12.2147	19.2921				33.2761	59.0687	78.1924				4.27051					558.709	847.312	351.63	720.177	90.5447	223.264	15.1027	16.402	122.727	377.35	443.901	343.556	126.539	87.4674	19.0313	38.9186	8.42267	18.588
			19.8642	80.6847	11.1161	26.5645				33.344	56.9414	53.8987				2.27463					571.427	1482.24	233.794	271.538	95.6848	116.552	77.3174	42.6484	120.733	187.399	285.558	336.498	85.8776	100.797	47.3565	27.3011	23.021	22.3484
			36.7739	71.1682	17.4905	27.5792				33.4089	60.2097	90.7119				3.16749					1000.91	1538.98	349.789	494.937	88.9337	235.846	24.1827	18.8478	89.3556	316.59	350.307	222.958	24.6107	107.217	37.9402	34.7607	16.9829	38.0014
			14.1376	89.6775	8.1582	18.2136				33.4798	35.4426	88.8448				2.42599					1312.01	1147.65	169.966	138.665	120.464	110.491	46.8674	25.2833	107.077	119.582	312.869	219.582	177.411	101.775	27.4234	36.8396	19.5051	70.2858
			39.7027	28.3198	15.6901	17.1105				33.5235	51.8836	81.4664				2.34425					960.796	2224.78	260.184	231.339	145.627	152.992	22.1496	18.0224	70.4066	294.496	267.453	429.785	132.898	59.7077	28.4628	43.6878	15.76	28.1571
			30.923	61.7033	10.0206	22.2332				33.5357	66.3031	77.9427				3.15799					2072.16	2256.08	272.152	711.585	130.054	163.732	68.696	34.027	140.142	212.256	290.161	168.642	81.2306	11.5105	46.1336	18.695	16.9676	20.9726
			29.569	65.8289	14.1902	19.2785				33.5636	45.5173	102.03				3.95035					1133.96	990.146	203.721	374.645	201.17	119.467	54.4493	25.8948	124.722	246.625	315.017	326.678	120.424	69.9189	45.6445	37.2677	14.5371	56.1002
			44.3581	104.435	11.8846	17.9578				33.6489	39.5233	81.3632				4.28495					976.449	1618.22	283.199	597.43	171.404	138.876	25.0387	28.7074	156.406	292.348	627.714	253.03	62.765	41.3032	44.1159	22.8987	17.5027	30.664
			36.713	68.7287	12.1308	21.7618				33.6607	53.0212	84.431				1.42166					677.085	1649.53	284.12	455.044	184.599	143.479	56.0391	37.7568	125.873	155.485	488.397	351.228	20.8656	80.1912	44.2381	36.7174	14.4913	24.9164
			9.17039	24.318	9.42999	14.7386				33.7229	37.4077	49.9242				2.99892					736.762	990.146	208.631	388.761	79.114	158.516	28.6463	24.305	72.0944	287.745	561.431	214.058	33.599	74.5659	29.9914	11.6939	7.76537	52.0647
			27.6378	24.6878	9.11868	15.2643				33.776	66.4392	83.6961				4.71425					1306.14	743.61	212.313	437.246	120.387	103.587	41.4866	17.0594	153.337	189.547	301.515	288.934	87.5897	115.288	32.1927	18.4504	21.5993	39.8357
			51.8781	56.6593	9.46673	20.0352				33.7781	57.1015	69.2329				2.52026					651.649	1336.47	315.42	363.598	274.818	134.657	12.7639	16.2492	93.2682	256.751	540.257	202.091	62.9484	67.0451	13.0697	44.8496	6.43547	29.6857
			18.6994	136.348	8.85808	19.0877				33.7824	56.9125	93.2435				1.78571					567.514	1627.03	293.326	392.751	149.617	131.358	34.2104	28.8908	71.4807	179.114	466.916	363.502	85.0828	80.9249	30.9086	25.7113	12.6111	42.6484
			30.0316	47.9819	13.1283	31.8974				33.818	50.6335	62.1341				2.44748					773.938	1602.57	136.517	480.207	134.273	171.404	25.4056	21.8745	87.4377	311.987	383.756	514.174	37.4511	86.6725	16.5855	33.171	11.6022	25.9559
			34.3118	23.6498	13.8087	20.8655				33.9218	43.1148	50.7093				2.4138					605.668	3015.26	359.609	470.695	99.9809	156.061	40.7529	23.5101	122.651	189.854	348.466	469.678	32.4984	133.142	25.8948	23.6935	18.2822	32.743
			11.0639	51.5918	14.3179	17.6234				33.9791	67.9378	82.3515				3.18737					712.304	1234.72	261.719	327.695	160.971	147.775	78.2957	15.0722	67.0311	233.429	316.552	276.352	100.063	148.062	59.7689	10.9296	19.6427	40.6306
			27.261	86.231	13.4985	18.1049				34.0241	67.3564	91.8137				3.29937					1390.28	1313.97	420.062	315.727	153.606	130.591	57.69	15.7142	66.5708	198.753	262.543	249.348	75.7888	234.153	16.2645	49.3743	15.9893	58.4848
			13.7904	95.1599	11.4726	19.554				34.0684	48.0325	101.323				1.7653					540.121	1185.81	230.725	418.527	122.305	82.4895	55.9779	13.1155	123.955	246.318	344.477	247.814	59.0963	12.2136	23.3267	56.9562	10.8226	44.1159
			19.5687	53.6184	12.4814	26.9273				34.0692	46.4857	84.0742				0.534645					1036.13	1915.63	200.959	462.716	138.876	102.206	8.78954	26.4451	129.555	238.646	462.927	239.221	32.6818	126.783	24.6107	41.7924	27.1788	97.6786
			28.1471	84.1872	15.756	10.9474				34.0966	47.7372	76.9148				1.64252					1458.76	1132	271.231	639.164	203.625	120.925	42.0981	24.1216	142.904	233.429	371.174	406.464	29.7469	33.8436	25.6502	25.161	7.68894	57.0174
			18.2359	60.196	10.2565	20.7345				34.1089	64.4527	61.994				4.28116					708.391	2216.95	301.304	301.611	119.62	125.681	47.1119	24.0604	192.309	409.878	274.204	251.803	69.552	11.7856	25.4667	49.0686	10.6697	22.7764
			21.0673	94.6351	12.1968	18.6629				34.1283	56.0801	83.6044				3.20937					1029.28	828.724	565.516	480.514	98.8301	160.971	26.1393	13.6047	176.352	288.358	534.734	86.3253	62.3981	84.1656	30.7252	17.4874	20.4835	35.0664
			14.8018	84.8467	10.5248	31.8492				34.1653	54.0145	36.2357				2.45957					1232.77	1896.06	177.33	536.671	89.2406	188.589	26.6285	15.9129	129.555	158.861	307.346	265.612	72.3647	75.6053	57.7511	31.7646	26.8731	42.2815
			34.1174	134.742	8.42785	32.6626				34.1792	43.1356	47.8037				4.38334					630.126	2659.15	294.246	615.842	104.047	107.346	73.8321	42.2815	73.9356	358.938	253.03	407.384	16.2492	140.724	37.1454	47.2954	19.3828	19.0924
			12.2667	138.691	13.3485	15.5127				34.2134	45.5195	59.5117				3.26941					1155.48	1258.2	282.279	291.178	104.891	111.412	34.2104	46.4394	76.0837	190.775	409.225	441.446	65.333	7.09278	98.29	48.5183	21.0643	34.2104
			38.9051	66.5553	11.3226	14.852				34.2912	69.8878	82.8376				2.82088					823.832	1265.05	189.605	313.272	86.7089	126.065	47.4788	14.048	95.0327	302.781	375.777	461.086	70.2858	140.235	52.5538	34.3327	15.118	47.8457
			27.9752	69.9974	10.6037	17.7882				34.3207	63.6068	67.4966				2.21806					825.789	697.63	417.3	460.261	130.13	78.3468	20.1777	45.461	133.161	306.464	219.275	415.976	24.0604	7.81123	28.7074	20.407	12.6569	23.021
			35.1269	74.7103	15.6212	18.3826				34.3751	64.6281	48.9959				2.20735					776.873	1185.81	193.594	250.978	202.091	73.1301	33.3544	11.8621	68.1819	222.996	597.028	434.388	73.343	81.7198	23.3267	33.5378	21.5993	21.0338
			26.4365	34.3925	9.51002	22.4352				34.3825	58.6451	87.5195				1.90652					1786.49	2440.01	225.815	608.478	152.992	255.179	28.5851	27.3622	125.873	250	352.455	288.627	120.18	13.0238	42.0369	20.8045	10.899	17.5944
			21.7147	135.245	13.2634	21.4483				34.4237	46.5851	68.349				3.6482					595.885	1071.35	326.161	292.712	93.8436	141.638	84.9605	38.9797	148.121	351.573	259.168	701.362	28.524	36.2893	38.0014	54.0213	18.4351	43.0153
			15.8708	88.866	16.2798	32.2664				34.4302	52.8572	100.077				1.97455					1357.01	1853.02	238.09	177.637	94.6874	130.821	48.8851	6.09918	163.464	166.839	268.067	262.543	79.0906	128.251	55.183	28.8297	16.0046	52.615
			34.7098	112.461	14.2651	23.728				34.4596	54.7152	95.539				3.37799					1408.86	953.948	303.146	898.159	134.81	146.241	23.2044	25.2222	86.287	185.865	293.844	485.021	7.55136	99.6352	58.9129	37.9402	12.6722	43.1375
			12.7129	44.0901	18.176	26.3036				34.4609	57.0337	77.582				2.53686					1147.65	1553.65	165.976	879.747	120.464	170.79	33.4155	13.3295	67.4914	325.796	270.829	348.159	104.282	10.5322	31.5201	23.6935	21.0338	62.2758
			12.3355	19.8639	12.697	19.048				34.4656	46.9863	95.4128				0.356777					1133.96	3320.49	284.12	425.585	106.272	138.569	30.0526	19.8567	96.8739	239.874	531.051	91.8489	33.2321	48.7017	40.7529	35.6168	9.69142	39.53
			28.6727	68.8643	8.01108	31.3497				34.4786	52.4307	56.9187				2.36842					693.716	1054.71	107.595	510.894	98.2931	191.964	27.9125	21.3701	82.6813	315.976	333.736	451.573	14.8734	256.41	31.3366	40.3249	21.5229	11.7245
			26.3464	91.8348	11.5396	19.3576				34.4947	46.8701	74.7626				3.34413					1536.04	1332.56	377.1	233.487	135.961	106.732	36.4728	44.5439	108.074	210.108	275.432	280.955	15.6989	110.152	15.76	23.7547	13.3295	25.3445
			68.3137	52.8901	8.75294	24.6833				34.5322	65.5155	65.9682				1.91565					703.5	1263.1	254.354	240.545	103.74	195.34	36.5951	40.814	155.485	165.919	552.225	361.661	15.6072	95.4162	30.4806	15.1027	6.54248	33.2321
			24.9882	61.0528	10.7501	29.9025				34.5376	44.3691	73.0523				0.34635					1207.33	860.03	265.401	491.868	160.357	141.331	106.728	16.9218	86.4404	386.249	388.052	550.384	37.3899	129.963	48.5183	42.893	26.6896	48.2737
			26.1478	65.399	13.4073	24.9501				34.5388	39.708	86.331				3.84914					592.95	1124.17	184.695	270.004	76.4289	141.945	29.1354	15.9587	109.455	344.822	308.573	466.303	76.7671	73.9544	39.7746	35.0664	8.62139	30.6029
			16.1054	73.4306	7.56382	24.5082				34.559	45.8194	55.3014				3.40538					801.331	913.837	347.334	716.495	146.548	103.663	37.5122	9.56914	113.905	294.496	392.655	373.629	28.1571	59.8912	50.4749	16.2339	25.7113	18.5421
			32.0189	83.1094	10.5685	17.9955				34.5851	53.6833	46.4683				2.12201					675.128	1691.6	320.023	706.675	101.976	160.357	47.1731	15.5307	114.902	282.835	292.309	388.972	42.7095	240.757	42.7095	20.0249	21.4771	29.7469
			62.1013	87.9722	12.7868	17.9833				34.6234	41.294	94.8032				2.40011					1310.05	1131.02	514.27	326.467	87.9364	102.819	36.5951	30.7252	95.0327	171.442	419.045	428.558	23.1432	83.9822	22.8987	22.5929	9.26341	39.53
			70.2833	60.6166	10.422	19.4775				34.6504	65.8501	57.0316				1.61861					1400.06	1332.56	172.114	760.683	127.676	113.56	32.4372	41.9758	87.898	278.539	353.683	302.129	6.60362	241.246	35.3722	39.102	47.8457	23.3267
			12.6539	71.1697	14.9142	15.5651				34.6522	42.4721	58.0795				0.451299					784.7	1229.83	222.133	590.066	84.4841	99.5973	42.6484	38.0014	100.48	203.356	587.208	245.052	45.461	210.918	45.0942	33.6601	15.9893	35.6168
			19.0596	88.594	11.3999	15.7341				34.6667	49.5401	120.054				3.28952					567.514	1073.3	259.877	375.259	139.183	272.977	39.102	43.6267	135.079	268.412	354.296	335.578	63.7433	77.2562	37.5734	31.8869	10.3946	40.6306
			11.914	55.5541	9.46502	22.581				34.6686	50.7789	46.9979				1.64548					1381.47	1591.81	430.495	346.721	126.371	103.05	35.4945	14.7664	122.19	275.777	449.425	299.981	84.9605	167.139	55.3665	29.9914	19.1994	51.1475
			23.6801	30.5811	9.09832	20.3163				34.6902	50.5897	52.9708				2.43097					1261.14	1383.43	289.03	534.216	119.083	204.546	29.3189	15.9129	101.323	123.648	264.385	306.425	39.7746	187.194	26.9342	26.4451	11.5105	14.6747
			35.5538	150.16	8.99473	18.8808				34.919	57.6997	54.0405				2.68098					953.948	1045.91	304.066	483.583	106.425	198.101	25.0387	36.4728	158.861	210.414	443.901	277.273	70.408	164.693	27.3011	31.092	36.2282	46.6839
			12.4279	74.9653	11.2592	14.0414				34.9609	42.0871	70.6961				3.285					1414.73	1903.89	270.925	330.764	78.0399	172.325	37.7568	17.2581	134.542	406.809	471.826	422.114	35.9836	52.4315	31.5812	24.4273	13.4365	30.9698
			32.027	104.69	10.1904	21.7896				35.0211	44.5092	63.1737				2.03606					1017.54	1778.67	138.665	481.435	107.883	174.473	105.26	22.7152	110.069	214.097	326.985	122.996	38.5517	62.9484	27.0565	30.4195	10.9296	19.4287
			15.6935	109.468	13.5514	19.3044				35.0612	49.7595	37.0971				2.83953					1044.93	1382.45	289.03	291.485	232.47	104.047	23.9993	32.3761	119.352	253.683	278.5	425.489	12.0608	51.8812	25.9559	29.808	16.3256	26.9342
			14.7349	23.2818	9.61995	22.0324				35.0619	45.4232	62.4572				1.85631					874.705	2111.29	138.358	721.404	80.0346	253.951	35.311	32.0092	150.575	349.118	370.56	261.623	20.2389	10.043	74.5047	34.3327	6.02275	18.0377
			12.6761	62.1185	10.8361	26.9085				35.0742	40.3041	69.5981				2.89342					751.437	888.401	390.909	434.177	123.763	211.91	61.0529	11.3576	123.034	195.378	520.004	507.116	98.5957	105.26	25.0387	18.4657	18.2211	53.899
			17.1766	47.5092	16.6801	17.4997				35.1437	54.1685	97.6819				2.01629					1896.06	1046.89	204.028	640.392	96.1451	133.813	27.2399	23.021	70.0998	260.127	292.923	381.607	235.376	41.1198	17.9612	58.3014	22.1496	26.8731
			15.489	79.7316	13.6615	18.2985				35.1781	41.261	63.0657				0.390653					1302.23	1340.38	158.918	606.023	98.063	272.363	35.1276	16.5702	108.688	264.423	195.033	174.166	33.4155	34.5773	28.3405	6.90934	6.98577	15.6683
			12.7385	97.2525	11.436	10.6524				35.1982	45.0082	79.1307				2.90139					660.454	1515.5	300.384	885.885	100.211	128.136	65.5165	19.4134	76.6207	203.05	435.616	295.071	92.787	80.4358	30.1749	30.4195	12.1372	23.1432
			32.6698	68.9832	12.1426	14.7511				35.2116	52.0575	75.4487				1.84328					2432.18	1868.67	288.723	570.426	88.4734	172.325	19.8414	24.9164	152.11	256.444	574.933	325.451	44.3604	97.1283	27.4845	21.0796	16.0352	63.0707
			25.0631	81.9713	12.0148	19.9056				35.2685	57.8099	99.0335				2.81407					1448.98	1633.88	244.534	413.924	96.4519	168.949	26.3839	36.1059	79.9195	256.444	527.369	93.2298	27.6679	103.243	52.1869	23.3878	28.096	42.2204
			13.3529	72.0469	9.20432	20.0596				35.3417	44.416	63.4934				2.5932					648.714	869.813	191.446	265.401	91.9256	232.777	35.1887	19.8414	120.733	242.635	488.397	165.574	6.46605	175.21	28.524	53.4098	6.83291	31.7035
			15.2997	89.7097	10.5618	24.0623				35.3607	51.9498	63.8492				1.80706					1236.68	1782.58	132.298	401.957	117.396	216.513	20.2694	15.4237	83.4485	97.7945	521.538	258.861	61.9089	123.359	36.3505	48.3348	9.78314	65.1496
			14.024	98.2308	8.72137	14.6449				35.3823	42.4963	42.8204				3.94313					1435.28	2518.27	391.83	72.4588	76.1987	148.389	61.1141	24.8553	136.613	403.74	335.271	509.878	88.8737	179.368	24.4884	41.3032	11.9996	47.0508
			16.124	47.8733	12.7826	16.9834				35.422	45.2653	98.6785				3.85044					1574.2	1710.18	287.495	685.808	73.7438	125.144	32.1315	16.3562	110.836	375.202	384.369	411.987	55.183	66.0056	57.8734	36.1671	17.0135	18.2517
			29.5848	36.0433	11.3093	20.7092				35.423	57.3867	88.6285				3.6728					977.428	759.264	174.262	755.773	105.735	133.122	30.3583	14.6136	157.02	335.002	541.178	436.843	66.1279	153.932	55.3665	35.1887	7.38321	53.9601
			15.417	78.0081	9.2529	19.3614				35.4851	52.471	57.2632				3.78553					849.268	327.582	249.444	224.588	90.468	165.267	38.4905	21.8592	112.371	416.015	496.989	314.404	46.9897	347.393	27.3011	19.0924	6.8482	47.2342
			12.6288	121.742	9.55168	9.72758				35.5055	47.2762	114.573				1.8608					1581.05	615.451	239.624	436.019	99.137	139.797	49.9857	19.3217	91.1968	346.049	343.249	436.537	43.9936	97.9843	32.8041	26.6896	55.7945	31.0309
			39.8134	30.0227	13.1229	12.9992				35.5086	57.0366	103.051				1.26911					816.006	2475.23	409.014	585.156	74.4343	128.366	32.3149	37.4511	135.692	240.18	354.603	182.144	9.46213	102.998	28.8908	29.38	17.8848	16.3715
			26.6213	91.9333	15.2154	15.7959				35.5193	38.6609	60.6767				2.95452					1367.77	1613.33	175.182	613.387	106.809	176.621	21.5076	18.909	117.204	180.955	414.135	343.863	18.8325	106.728	11.5716	16.2339	21.6146	59.5243
			20.84	37.385	15.3602	17.5823				35.5327	70.6681	58.2714				1.89526					1147.65	2209.13	293.633	558.151	91.005	124.914	35.2499	11.8162	81.6073	185.558	219.889	409.225	48.2125	21.7063	64.7827	121.647	18.8173	19.6886
			30.1742	65.1207	13.5988	16.3287				35.5597	72.3328	37.5786				3.4731					937.317	1507.67	130.303	599.885	191.35	109.264	51.2698	15.6072	81.3004	285.29	351.535	231.243	30.7252	42.2204	28.1571	36.2282	10.2417	46.1948
			28.2965	67.7923	11.8245	25.9589				35.5827	43.0276	57.4401				2.94578					731.871	1462.67	181.013	251.592	216.207	97.9095	23.877	24.6107	67.338	149.655	253.337	373.322	9.53856	108.44	40.5695	34.5161	25.7725	36.2282
			23.7052	103.831	10.8623	26.4814				35.6832	60.5857	63.7685				3.02844					645.779	303.125	134.599	243.307	155.447	173.552	71.5087	23.3878	140.756	284.676	415.056	363.809	136.567	30.2972	33.7824	28.7686	29.38	37.7568
			30.3967	58.0228	12.3624	29.0941				35.7325	43.1235	116.06				3.77876					1651.49	999.929	183.468	341.197	179.996	124.223	22.1649	12.3054	88.3583	165.305	487.169	377.925	20.3	58.3626	39.2854	37.2677	24.2438	52.0647
			18.2625	74.5414	9.36946	15.8711				35.7468	66.2737	59.1139				2.79923					815.027	886.444	163.828	489.72	128.443	134.196	42.3427	14.8581	78.4619	185.251	597.028	281.569	79.5797	89.3017	43.8713	57.0174	49.4966	35.1276
			72.4869	107.273	10.3648	17.3161				35.7508	42.5409	61.7851				1.96075					873.726	1049.82	320.33	230.725	110.338	198.715	37.6345	13.7117	109.839	160.702	408.612	394.496	102.876	88.3234	23.2044	7.88766	15.0722	22.0732
			35.2401	77.1796	12.7936	17.7212				35.7917	73.7166	104.393				4.56062					779.808	1249.4	266.015	626.89	108.42	193.192	52.9818	20.3459	123.034	331.013	422.421	342.635	53.471	61.3586	100.858	35.6779	13.299	29.8692
			39.1867	26.5586	16.3674	10.8114				35.9081	70.4576	63.3991				3.52095					612.516	1404.95	227.043	318.796	93.9203	107.576	36.4116	19.3828	95.8765	223.917	335.578	358.286	20.3764	83.1261	49.1909	20.4223	11.5105	20.5752
			21.356	59.0091	13.322	15.9076				35.9505	65.9593	72.3109				2.01424					1305.16	1000.91	284.734	326.467	114.25	160.664	49.9246	17.6097	149.041	166.226	701.362	260.088	60.8083	66.8005	39.102	17.9154	24.305	38.1848
			16.8921	79.6131	18.6585	9.95937				35.9667	40.988	80.7449				1.87055					1446.04	1837.37	113.042	329.843	115.094	153.913	42.4038	31.5201	110.683	142.597	343.249	493.307	45.7668	109.663	26.8731	51.5144	8.3921	49.7412
			25.0298	43.5164	8.80552	21.0853				35.9812	46.451	78.6009				3.70113					718.174	1880.41	270.311	118.719	214.979	145.32	30.7252	43.321	77.3879	187.093	238.608	394.496	95.0493	41.3643	50.7806	14.7664	28.524	26.3228
			13.9497	74.4827	8.79568	19.2793				35.9958	35.9371	98.0599				2.89495					931.447	1630.94	234.714	391.216	81.8758	117.089	57.69	17.3192	110.223	216.245	304.891	449.118	70.5915	22.6541	37.3899	21.5841	16.081	31.8869
			16.7272	65.288	14.7237	20.6588				36.0248	57.9545	60.9561				3.81489					996.016	944.165	404.105	256.809	153.913	148.082	44.4827	39.2854	196.605	200.595	350	380.994	63.4376	15.4696	34.0881	26.0782	15.546	14.1703
			17.5165	32.4266	12.9512	22.7506				36.0325	38.5451	75.9491				2.22452					2530.01	3136.57	356.233	332.298	77.8865	90.3146	17.5179	23.5101	104.622	189.854	535.347	246.893	94.5602	139.746	35.4945	72.915	24.4273	36.4116
			16.1168	130.265	10.0641	11.9607				36.0327	45.3315	105.461				3.00389					995.037	2275.65	201.573	418.834	80.6483	154.833	34.6996	15.3932	117.05	219.62	426.41	475.815	46.8674	89.3017	35.4945	30.3583	11.4646	53.899
			25.8197	62.9754	10.0718	22.7129				36.1378	54.1816	87.4711				2.65405					632.083	570.449	441.542	211.086	113.943	88.6268	32.0092	22.7152	189.241	436.268	249.962	187.975	143.17	99.0849	26.8731	45.3387	25.2833	48.5183
			32.6146	79.1506	9.95603	25.786				36.1444	63.147	102.094				3.05612					762.198	1673.99	217.837	398.581	72.2095	77.7331	19.444	26.8731	180.955	200.288	483.794	176.007	59.402	15.2862	23.877	29.6857	17.0441	29.9914
			24.0414	30.1741	11.7088	16.1852				36.1793	61.3876	78.2765				1.8742					947.1	2150.43	213.847	353.165	193.192	173.245	50.3526	72.2424	108.535	247.852	391.427	556.521	84.4102	27.2399	23.3878	30.7863	22.5318	42.7095
			25.6656	100.531	10.5374	20.778				36.1851	72.2281	108.537				2.07928					1782.58	1647.57	171.5	351.937	76.8125	125.067	24.2438	49.3131	83.9088	265.957	320.848	570.023	14.6747	97.006	33.6601	29.38	14.5983	68.0234
			28.4867	87.7661	11.0241	12.3367				36.2044	66.4713	99.7242				2.12971					1607.46	2306.96	181.32	487.265	158.209	233.698	27.3011	46.1336	72.5547	238.953	266.839	446.049	205.293	257.144	22.8987	20.6363	32.2538	29.9303
			28.2548	40.6684	9.77589	17.0407				36.2151	58.1015	75.1144				2.69829					956.883	1218.09	416.379	395.205	78.8838	211.604	79.4575	22.7764	101.937	312.294	216.82	451.266	36.2282	43.6878	34.5161	31.3366	7.71951	14.2008
			17.6872	32.0635	8.87821	16.7951				36.2441	61.8613	69.9909				4.13575					1237.66	1841.28	101.534	217.837	138.569	132.739	50.536	12.2136	82.6046	264.73	342.022	454.949	11.0978	99.0849	30.3583	27.7902	9.936	35.1276
			24.0808	50.7163	12.0072	24.5402				36.247	32.1616	88.5914				3.33404					637.953	1230.81	444.918	503.529	85.4814	157.902	92.4813	19.2147	82.6046	171.442	574.933	303.05	15.1027	103.304	43.3821	13.0544	20.621	35.5556
			16.7542	30.4545	10.0957	18.239				36.2561	44.4933	62.8301				1.74968					796.439	771.003	395.819	853.971	109.187	143.786	38.9797	28.8297	167.76	277.311	381.914	319.314	116.511	97.3728	21.4465	25.8948	9.2787	22.1038
			22.4617	23.2951	11.8407	17.0187				36.2646	57.3142	81.4472				3.33022					687.847	358.155	204.028	680.898	79.651	214.365	31.8258	23.021	108.228	304.929	347.238	435.923	46.5616	101.959	30.9698	26.1393	6.87877	58.3014
			38.9211	24.5799	14.2127	23.1791				36.3077	70.9022	52.3064				3.15301					1232.77	3261.79	246.068	316.648	133.583	164.346	25.589	17.9765	94.4189	149.962	439.298	194.726	56.4059	19.1841	31.7035	16.8912	15.2097	46.5005
			17.1904	21.6655	9.50529	25.3128				36.331	49.3723	110.035				2.65841					1082.11	1296.36	226.429	538.205	105.044	167.108	33.4155	10.5016	163.464	154.872	375.777	212.524	27.6068	84.7159	142.926	49.0686	8.26981	20.3459
			24.7534	104.429	15.85	15.8969				36.3619	73.7804	74.5711				2.3903					851.225	333.208	239.624	634.254	186.134	96.1451	42.3427	32.6818	85.4431	243.863	352.148	319.007	30.8475	86.6114	11.2965	14.9193	22.5929	64.477
			22.8199	46.0144	9.34149	27.129				36.374	54.8807	99.629				3.54458					719.153	1794.32	285.654	516.725	164.039	172.938	19.3064	39.53	167.146	129.632	353.376	323.61	83.1261	55.3053	32.6207	24.0604	7.23035	33.0487
			23.3472	53.2147	14.5013	24.5956				36.4	39.2189	78.0871				2.74433					1143.74	2197.39	208.938	551.4	137.649	155.447	59.402	25.8336	88.9721	154.872	744.323	351.841	101.592	32.1927	27.0565	24.9164	13.2225	38.6128
			29.0919	69.233	12.3774	26.3443				36.4305	54.6151	90.9358				2.20597					739.697	2134.77	206.79	361.45	175.393	179.996	34.6384	74.2602	176.352	285.597	323.61	280.342	36.7174	64.7827	59.2797	10.8073	30.4195	13.2072
			26.7048	65.4589	12.688	26.3501				36.4467	63.0516	71.4077				2.53611					670.237	1565.39	160.76	655.121	91.4653	119.544	67.412	20.7739	78.9222	177.58	365.957	333.736	126.539	55.183	49.5577	30.6029	82.1478	40.5695
			15.9941	125.72	11.6179	19.5821				36.5164	72.519	81.6332				0.868029					1174.07	1699.42	293.019	544.649	102.282	151.458	35.2499	10.5016	58.2854	303.395	380.994	404.009	26.5062	140.48	38.3683	21.4006	16.3562	32.1927
			19.3785	71.1421	10.7242	14.4741				36.5468	60.8396	44.3239				3.2517					775.895	1675.94	162.908	456.579	85.4047	205.159	21.2325	12.8557	177.887	398.83	381.607	304.891	178.879	71.2029	12.4124	57.2008	17.1052	34.2104
			15.5974	33.577	10.2405	14.7782				36.5802	64.8763	136.096				2.24432					1116.35	1774.75	297.622	544.342	233.698	140.717	40.5695	25.2833	94.8792	287.745	561.431	369.026	7.06221	157.111	23.7547	26.6285	11.8315	38.1237
			41.1066	81.4206	8.05529	16.3018				36.5931	86.1313	46.7222				1.65976					896.227	868.835	275.221	465.478	86.2486	135.577	65.6388	22.4859	139.221	148.121	465.689	455.255	37.3899	130.208	35.2499	31.1532	21.9204	35.9225
			32.1852	69.3325	10.9743	22.1116				36.6276	49.0327	48.9512				3.3066					803.288	1468.54	250.365	389.989	122.075	155.754	33.0487	41.6701	153.644	176.045	339.874	361.354	154.665	28.1571	38.4905	24.9776	20.3	31.8869
			10.8405	35.6375	10.5525	21.5938				36.632	51.7267	118.338				2.98504					557.731	2381.31	249.137	361.757	83.717	103.28	59.6466	22.9598	133.544	358.324	616.667	372.401	35.6779	47.54	20.0554	46.2559	8.77426	24.733
			33.3735	49.0013	13.7385	12.5622				36.7013	46.568	82.1597				2.45153					1174.07	1254.29	231.339	460.261	105.351	108.266	19.7039	20.3153	126.87	274.856	563.886	437.764	31.7646	13.8798	21.4618	16.5091	29.6246	31.5201
			16.0463	118.089	10.9118	18.3237				36.7188	42.2136	66.929				3.92408					611.538	1064.5	255.581	657.576	232.164	128.136	22.2872	18.3892	124.569	266.878	478.27	267.76	76.7671	97.7397	28.0348	46.2559	10.6239	43.6267
			56.8487	89.0913	12.9601	24.0082				36.786	75.8213	63.2849				2.793					1088.96	2005.64	278.289	321.251	93.9203	160.357	50.1692	42.893	146.893	304.315	422.728	319.314	79.0294	189.151	18.695	35.311	25.161	45.0942
			64.1179	45.4979	8.95819	22.2366				36.8169	69.2121	62.9549				3.90148					756.329	1790.41	185.309	191.139	129.363	140.411	12.9779	39.1631	79.3825	296.337	386.517	401.554	6.90934	40.9363	51.0863	26.9342	9.41627	23.5101
			23.2926	105.043	10.4355	18.5827				36.8517	65.3972	54.1948				2.45376					1024.39	1069.39	204.335	575.336	102.513	99.9042	18.2364	17.3345	160.395	190.775	320.234	243.518	43.1375	64.1713	38.1237	61.8478	8.71311	24.4273
			44.6554	58.9666	15.855	18.4771				36.9493	70.4114	104.668				3.03293					2224.78	1919.54	212.006	270.925	93.46	131.051	35.4333	22.5929	61.4308	362.006	342.635	365.037	55.7945	21.9204	26.9954	26.9954	10.1042	25.5279
			56.8859	29.2842	12.0122	15.597				36.9738	67.758	107.53				1.72448					1183.85	1806.06	391.216	483.276	102.819	105.428	59.5854	36.9619	129.785	369.678	739.414	99.8275	37.0231	178.389	29.8692	30.2972	15.2403	26.9342
			18.0327	94.3618	12.9561	13.5466				37.1253	71.6994	49.662				3.82848					1461.69	1182.87	130.226	511.508	191.657	153.299	21.6605	14.1244	73.3219	196.912	566.341	395.416	46.8674	27.3622	20.086	37.0842	24.6107	59.2797
			20.0687	73.7228	14.5797	21.4062				37.2279	60.0163	40.9416				2.92773					1312.99	1418.65	215.075	784.005	107.653	136.651	20.0249	75.1162	136.843	150.882	334.35	172.631	45.9502	54.5716	37.2677	22.8375	50.1692	16.2339
			16.6642	70.567	10.9149	17.9876				37.2723	63.5234	61.927				2.08335					549.904	1619.2	278.596	734.906	187.054	147.468	24.5496	14.5524	80.0729	234.043	354.603	373.015	28.524	110.397	29.808	17.6708	8.23924	46.9285
			57.4486	83.6302	17.7879	20.1953				37.276	47.8254	73.2899				1.93265					2091.73	2064.33	238.397	310.203	85.5582	202.398	84.4713	25.6502	93.2682	285.904	431.627	421.193	36.7785	35.8002	33.2321	38.3683	6.81763	52.6761
			27.5945	86.8493	9.65298	14.4924				37.2973	77.5111	85.2299				3.20444					1449.95	1549.74	169.966	335.06	91.1585	162.505	15.9893	27.0565	101.093	179.114	314.404	493.614	64.2324	39.0408	32.1315	44.4827	15.9893	46.1948
			34.1065	41.4496	9.37359	19.9939				37.3447	81.9853	49.2382				1.9805					1312.99	1409.84	232.259	498.619	124.76	212.831	23.9993	16.1269	86.287	317.818	368.412	338.953	57.3231	105.75	48.2125	47.1731	8.56025	43.2598
			45.8394	114.165	33.0205	24.2215				37.3472	38.1057	57.5492				3.4934					746.545	1433.32	317.568	630.572	157.595	176.007	30.236	33.599	172.056	470.637	293.537	485.328	46.9897	164.938	35.3722	15.546	12.1678	21.2783
			24.9649	69.9588	16.4817	20.0439				37.3901	54.0125	60.2139				1.24017					1562.46	2545.67	147.257	331.684	157.902	370.56	23.5101	17.7472	95.7998	108.151	396.644	266.533	33.8436	150.508	30.8475	48.0903	23.449	36.8396
			36.8477	80.4116	11.37	18.6425				37.3984	52.7897	71.8311				1.94478					1014.6	1170.16	390.909	278.903	140.104	158.209	40.5695	21.263	117.127	205.505	595.8	307.039	26.0782	108.44	65.2719	26.5673	28.4628	32.4984
			10.8133	112.998	11.2286	16.7802				37.4065	40.1564	83.8215				1.64844					915.794	1915.63	266.322	341.504	150.537	91.8489	56.7728	41.7924	82.1443	185.558	350.614	347.852	41.5478	225.838	40.2026	35.311	23.3878	34.2104
			56.9603	93.5486	11.6085	20.4953				37.4289	36.0804	89.4476				2.64149					703.5	1462.67	147.564	525.624	116.859	104.2	20.7586	14.3231	110.683	345.436	352.455	308.266	50.0469	74.8716	28.4017	34.5161	44.4827	78.3569
			40.3709	53.6677	16.1793	26.1314				37.4652	80.6945	61.1324				2.64255					882.531	775.895	367.894	394.592	145.934	103.587	88.4457	18.9548	117.05	271.481	534.427	263.157	46.2559	10.5016	39.7746	27.4234	17.2581	25.8948
			17.2703	111.625	10.7829	13.6865				37.5172	67.3954	55.0418				3.71654					1554.63	850.247	321.864	242.693	114.097	167.415	22.7764	21.7675	121.653	149.655	242.597	595.8	50.2915	11.5716	33.7824	53.5933	18.9701	27.1176
			12.2761	99.9007	12.6783	33.587				37.5867	88.0413	59.4258				2.87903					1348.21	1414.73	207.403	390.296	134.964	124.76	56.4671	19.7803	105.313	247.852	505.888	243.824	52.9207	94.927	21.0949	63.193	21.3395	19.8414
			14.0932	102.581	15.213	17.4982				37.6032	59.5435	73.1153				1.85767					1666.16	1031.23	286.268	668.623	112.716	158.516	31.9481	12.8404	118.738	141.983	295.685	427.637	125.805	6.9552	43.2598	26.3228	10.685	57.3842
			32.9098	51.9579	9.58634	22.9182				37.6039	35.8951	88.1458				2.61975					568.492	1461.69	252.206	566.744	108.496	148.696	42.0981	32.3761	111.297	152.724	297.219	322.996	100.247	114.065	42.6484	20.4835	11.5563	40.6918
			18.0216	44.0242	14.4073	30.1387				37.6059	47.4767	98.7236				2.58002					838.507	1283.64	154.315	271.845	127.369	107.576	21.6605	62.0924	100.94	187.093	514.174	201.784	23.6324	9.32456	32.8041	24.5496	10.5627	51.5755
			18.2548	55.7132	10.0848	19.47				37.6589	62.1579	83.0137				1.88598					841.442	1275.81	385.693	494.63	89.8543	126.755	39.7134	10.2417	261.047	202.129	617.895	263.157	79.3963	26.3839	49.7412	19.8414	13.1767	20.728
			47.4028	61.9183	8.24891	18.8703				37.7233	46.5736	58.2376				1.70023					1708.23	1123.2	150.019	440.008	87.3226	197.181	43.8713	21.3242	132.24	289.893	515.401	243.824	105.444	62.765	30.9698	81.8421	16.9218	67.5343
			41.6026	53.5872	11.1278	18.451				37.7614	52.338	61.5423				2.61841					974.493	840.464	117.645	439.394	85.9417	94.4573	19.7039	112.598	94.4189	119.812	266.533	298.754	49.1297	101.225	40.9363	32.9875	11.6175	55.611
			13.7248	99.0784	7.99033	25.1186				37.8599	51.7018	61.7019				4.48032					683.933	3449.63	262.946	351.324	107.269	64.1542	59.0351	18.0988	103.625	194.15	286.786	560.204	43.0764	240.512	48.7017	39.8969	13.2072	29.0743
			12.7477	120.345	9.46288	20.7763				37.8718	58.9202	100.189				1.83973					1026.34	1404.95	173.341	428.961	160.05	233.391	42.5261	16.0505	84.2156	186.172	357.365	155.754	30.8475	73.2207	22.9598	43.1987	7.75008	18.802
			17.917	31.5905	9.30162	25.4993				37.9059	42.757	55.1147				1.22936					1204.4	1825.63	250.671	379.862	82.1826	91.005	66.6782	28.5851	62.5816	135.232	437.764	286.786	107.951	118.223	34.8219	18.7714	14.0327	20.8656
			29.956	27.8039	11.269	30.4498				37.9626	74.6416	77.3908				2.39809					814.049	1115.37	314.5	396.126	88.4734	251.189	50.9641	15.4084	85.2897	251.534	310.721	566.341	53.1653	100.552	47.4177	42.3427	10.7003	30.2972
			27.1004	55.3099	9.16596	18.1122				37.9654	54.636	82.8779				2.41316					2091.73	1190.7	229.498	194.515	82.3361	191.043	8.52968	16.1728	85.1362	432.279	235.539	374.55	11.7245	6.57305	30.1137	27.6679	13.6658	35.6168
			15.3279	48.5297	22.7061	27.9364				37.9735	45.0278	98.6177				2.98638					795.461	1180.92	459.341	106.981	65.305	91.1585	50.9641	44.4827	87.5912	151.189	270.215	530.438	40.386	38.3071	27.7291	22.0426	15.2097	19.7956
			20.7109	37.1903	11.5599	25.2067				37.9785	55.7303	48.8389				3.70707					820.897	1611.38	205.562	181.627	165.267	133.659	21.6299	129.474	195.685	217.472	647.354	528.903	61.4809	157.111	39.7134	44.5439	14.262	50.7195
			30.806	49.9967	11.5901	28.7512				38.0063	61.8421	80.8966				3.33784					672.194	1335.49	347.027	284.734	106.732	109.033	56.3448	17.8695	157.02	265.957	248.734	816.744	33.7213	68.6349	31.2143	44.9107	9.75257	53.1041
			21.5544	28.8396	9.34469	25.7732				38.0132	49.3262	70.364				3.94895					955.905	1505.72	257.729	558.151	98.5233	129.44	34.8219	19.5663	141.369	277.925	794.65	512.639	69.7966	70.2246	26.4451	51.3921	29.8692	19.0618
			17.4445	23.5797	12.391	30.7834				38.0394	56.404	83.8594				2.05221					1825.63	1024.39	245.455	412.083	101.515	207.307	39.2854	44.6662	107.614	162.236	603.165	740.641	20.9879	81.9032	7.62779	20.8962	23.5713	27.1788
			10.5282	32.1591	11.1109	15.8869				38.0784	73.4036	46.1901				3.94575					1099.72	1106.57	348.869	276.755	69.9847	209.149	27.8514	28.2794	96.1067	317.511	246.279	491.772	32.0704	133.142	38.9797	38.1237	16.1728	31.0309
			18.7591	61.088	12.0485	25.7808				38.1049	38.3677	64.9859				2.79241					1096.78	1770.84	152.781	351.017	246.279	163.425	17.3651	96.9448	96.567	224.223	394.803	359.82	39.3466	53.7767	36.9619	28.4628	26.017	38.9797
			25.0482	52.6365	14.942	18.5772				38.1206	67.6621	49.7352				0.321255					1586.92	1899.98	328.922	325.854	94.8409	138.876	35.8002	16.3409	71.3272	158.554	411.067	294.151	24.4884	50.4749	48.3348	21.3242	19.979	50.8418
			28.9727	64.0653	14.2583	19.7737				38.1569	38.8515	104.104				2.43247					884.488	1389.3	286.575	521.021	148.389	115.401	72.1201	49.68	85.9034	236.498	399.406	597.028	33.7824	146.105	39.102	16.1728	26.4451	28.1571
			22.3204	44.2505	12.3855	29.1726				38.1663	61.9951	95.8203				3.8967					821.876	1562.46	377.714	781.55	147.468	183.986	69.7355	16.8606	118.201	186.786	528.596	496.375	116.511	83.1873	67.9011	60.5638	7.88766	27.5457
			14.1854	79.373	23.3139	24.3169				38.1671	53.1763	97.1017				3.53175					2541.75	1518.44	208.324	501.381	173.245	109.647	129.718	100.308	101.477	283.142	254.258	240.449	17.0594	188.417	52.0035	52.7372	21.4771	41.4255
			38.1426	32.9272	7.78053	17.7703				38.1828	63.0932	52.4052				5.35827					973.514	965.688	211.699	327.695	112.102	83.717	6.08389	31.1532	102.474	325.796	265.919	515.094	46.8062	22.7611	44.3604	31.7646	27.0565	24.2438
			32.3169	120.112	8.83479	25.4529				38.1905	68.7461	82.5625				3.35176					889.379	1083.09	178.558	306.521	90.0844	259.168	82.9427	23.9381	99.5589	126.333	778.692	531.358	74.9328	248.339	42.7095	20.6975	25.4667	74.3213
			41.4669	68.0295	9.41869	27.4687				38.2364	49.694	107.573				3.66169					729.914	1946.94	284.12	402.57	150.844	78.2701	89.1183	18.6491	135.616	234.35	252.724	425.796	40.9975	62.5815	60.5026	22.7152	14.2161	20.0249
			32.0325	28.4558	13.3359	28.0551				38.2402	78.0273	83.1422				2.33417					1166.24	2115.21	237.476	440.622	100.058	157.595	19.5051	63.3153	78.5386	265.343	346.318	358.592	17.1816	52.9207	38.0014	51.4532	30.664	43.321
			16.4233	32.7857	17.5297	36.4173				38.2468	48.2074	75.0444				1.58444					1704.32	1400.06	270.925	462.716	107.346	182.758	6.7412	28.7686	88.9721	172.67	453.721	475.815	56.4671	37.0231	46.1336	19.2147	13.9868	50.2303
			12.8458	77.1998	19.8324	14.8708				38.3032	55.2076	67.4089				2.05631					1461.69	1106.57	243.307	292.098	127.599	256.406	63.6821	25.3445	148.734	249.693	366.264	268.988	72.7927	8.97298	37.0231	20.7892	15.9129	82.637
			35.459	56.9098	10.0017	21.6508				38.3041	50.5861	80.7058				1.39344					2385.22	1027.32	219.371	354.699	133.89	183.679	44.7884	22.9598	135.616	396.069	711.182	298.447	41.8535	101.47	22.7152	26.0782	16.0963	32.4984
			34.2162	60.4709	12.2499	17.9407				38.3145	72.2354	73.0086				1.74424					980.363	1950.85	286.268	572.881	120.541	122.766	66.0056	21.1408	81.3004	308.918	347.238	266.839	84.2267	47.2954	50.4138	36.9619	25.589	63.6821
			19.562	56.7342	11.4882	16.5244				38.3282	49.2839	66.5915				3.2303					739.697	1269.94	113.962	702.992	146.241	166.187	22.8987	35.2499	73.4753	257.058	490.238	353.989	50.536	8.22395	31.2755	31.6423	16.5549	39.5912
			27.4071	94.5015	15.4226	23.7856				38.3516	73.9136	80.5599				2.78681					866.878	1986.07	270.004	480.207	90.6982	129.593	21.6299	30.6029	121.73	165.919	322.689	313.79	14.3996	97.2505	79.3963	24.5496	9.829	14.3996
			36.0269	42.8962	13.3996	14.9283				38.3536	50.9201	72.8766				3.05602					942.208	886.444	219.985	421.289	134.503	134.657	38.246	33.6601	113.598	196.912	601.937	359.513	34.2716	23.6935	35.311	46.1948	43.3821	52.9207
			23.5764	60.5991	12.494	18.8973				38.3537	80.5609	70.4937				3.1763					1260.16	387.504	271.845	597.43	224.185	184.292	47.8457	16.6008	145.359	164.998	723.457	427.944	71.6921	131.186	13.1614	19.7956	23.877	36.3505
			12.3427	50.006	11.7465	15.2214				38.5651	57.9889	63.0694				4.66572					619.365	1155.48	119.716	672.306	125.758	160.971	26.2005	57.0785	139.835	308.918	528.903	274.511	114.554	7.75008	69.124	16.3409	13.6964	28.7074
			10.6437	57.6018	12.7761	18.3935				38.5898	73.1249	77.4679				2.57874					617.408	1720.95	237.476	582.701	131.358	148.696	24.7941	14.8429	109.686	148.121	300.595	244.438	20.3306	7.27621	41.0586	33.7824	15.439	22.1802
			33.8474	92.0003	10.638	20.1607				38.5907	55.6926	70.434				1.99177					566.536	1410.82	308.362	324.933	78.4235	209.762	89.424	68.5126	87.7446	355.869	454.642	330.668	60.5026	9.829	68.7571	16.6772	26.6896	50.536
			38.6695	59.0972	9.60311	18.6944				38.654	41.4796	62.5251				1.83837					533.273	940.252	269.083	500.767	118.93	112.486	37.9402	11.9691	89.8159	358.017	517.856	287.093	107.217	199.179	19.8873	14.5677	14.4913	52.615
			38.5914	83.0639	9.80598	31.4403				38.6932	55.8082	93.6208				1.48955					1519.41	2334.35	392.444	275.528	237.994	106.272	23.021	47.8457	62.735	146.279	498.217	280.955	100.247	83.921	22.8375	25.7113	36.1059	30.7252
			20.014	31.7655	8.76609	16.0795				38.7718	40.4585	99.5674				1.58753					870.791	327.827	211.699	325.547	138.876	102.359	36.1671	14.6289	156.406	207.039	347.852	354.91	62.0924	55.4888	34.2716	23.9993	10.0889	40.2637
			48.2538	79.7664	10.8854	26.7193				38.7984	52.3885	82.2192				1.65506					913.837	3023.08	140.506	790.142	76.8892	164.039	33.2321	42.0981	119.275	136.306	614.212	336.498	31.2755	25.7113	24.7941	29.6857	13.5435	31.092
			13.7841	86.7543	11.6095	12.2725				38.8035	68.0411	67.3089				3.98308					2146.51	1112.43	244.227	487.572	207.307	114.404	62.0312	17.7625	176.659	190.161	385.904	457.097	132.409	60.9306	44.6662	29.9914	44.7273	43.6267
			16.0131	66.2156	11.6451	20.5625				38.8136	63.354	111.044				2.35236					2193.47	1753.23	347.334	418.527	202.704	164.346	25.161	21.049	178.5	133.775	646.126	547.622	122.87	103.12	28.2182	38.4294	17.0135	21.4923
			41.4862	114.974	11.9041	23.3622				38.8228	63.5606	91.2547				2.27395					866.878	2263.91	493.096	489.72	109.11	102.589	80.0689	50.0469	99.1754	243.249	554.987	295.992	46.1336	44.3604	60.0746	46.9897	42.2815	23.6935
			39.3931	95.0288	10.2818	17.0577				38.8576	48.4351	71.3812				3.0151					953.948	1177	285.961	334.753	161.277	97.0657	6.38961	21.4312	150.882	245.09	388.972	102.513	19.3676	28.8908	49.1909	20.9268	54.327	48.5794
			28.489	56.1894	11.2096	28.6258				38.8786	57.8772	66.8738				2.08795					1444.08	2044.77	356.233	254.661	224.799	164.653	22.9598	12.5347	76.0837	119.275	405.85	237.994	129.229	99.2683	48.2737	38.674	9.75257	14.5066
			25.7994	95.1312	11.9187	8.68111				38.896	58.0983	80.3136				1.09412					838.507	1537.02	309.897	277.369	151.765	125.681	26.0782	6.68005	80.1496	137.304	462.006	312.869	16.2033	114.31	15.9893	9.46213	24.3661	50.2303
			10.1252	98.4178	12.4843	13.9733				38.9097	50.9403	126.469				2.77929					584.145	1751.27	436.326	431.723	136.958	245.359	26.7508	34.2716	167.76	327.637	653.491	557.135	44.5439	145.616	31.2755	40.5083	20.3	35.1276
			26.7309	119.944	15.8195	12.6473				38.9286	46.3143	35.6356				2.26698					842.42	2796.11	257.729	516.418	145.627	108.727	26.0782	19.9026	97.0273	140.449	768.873	249.655	28.2794	95.6608	27.7291	28.2794	20.8809	9.63028
			17.2666	76.7742	11.2785	13.3263				39.0296	52.6866	78.6022				0.351027					2060.42	1175.05	216.609	409.628	76.1987	193.805	48.4571	14.0633	118.508	111.373	348.466	193.805	39.7134	104.404	30.6029	13.9715	19.979	22.6541
			29.5786	86.5797	10.6217	13.6383				39.0343	43.5811	96.9032				1.73548					1504.74	786.656	207.403	171.193	108.266	123.073	32.0092	27.4234	167.146	335.309	226.64	253.951	19.2758	51.0863	21.2019	26.3228	32.0704	51.9424
			28.1489	115.555	17.6276	13.971				39.1315	45.9822	81.1682				3.24058					863.943	2933.08	330.457	566.744	90.2379	149.31	21.4618	25.0999	133.007	215.631	324.53	129.287	76.1556	135.344	44.3604	34.9442	13.1767	20.6057
			37.1235	55.4652	10.1664	17.6162				39.1589	80.7988	131.491				1.66229					2792.2	1880.41	200.038	371.884	131.895	174.78	39.4077	43.4433	111.297	424.607	432.24	590.89	20.3153	16.0505	28.1571	16.3868	10.471	27.1788
			32.0808	57.5674	10.7302	21.7844				39.1724	45.9702	93.4311				2.93525					599.798	973.514	271.538	352.551	87.2459	172.325	63.5598	45.889	130.015	300.94	374.55	625.259	17.6861	64.2324	26.6285	46.6228	19.6427	43.5656
			30.9559	89.4152	11.7736	15.5209				39.2	63.2408	112.316				3.03336					839.485	1341.36	194.822	454.431	149.617	111.105	22.1344	23.2044	124.569	257.672	396.951	468.144	7.03163	201.869	37.3288	22.6541	9.936	35.4333
			21.666	108.932	7.22597	23.1629				39.2011	77.445	77.3261				1.91623					1424.52	2729.59	373.418	456.886	176.314	139.183	36.3505	32.8652	51.6878	213.79	380.073	212.217	60.3192	177.167	18.8631	31.7035	10.8073	36.7785
			27.7004	93.7418	8.49905	28.8507				39.2284	52.5281	61.4096				2.43679					693.716	846.333	393.671	325.547	105.121	123.073	71.5698	18.9701	76.7741	81.3771	504.047	652.264	47.968	76.7671	17.6097	16.3256	7.56665	23.449
			17.187	86.7158	11.1168	19.7328				39.3105	67.7211	112.444				2.3547					1525.28	1583	153.088	400.729	178.769	346.625	34.8219	27.2399	99.7124	176.045	537.189	294.151	101.47	56.7116	23.877	49.9246	25.2222	34.5773
			19.5504	64.1108	8.95176	17.1022				39.3188	37.5474	66.7747				4.17886					2150.43	1737.58	441.542	427.426	74.6644	148.389	76.7671	15.2403	84.2923	297.871	357.979	253.644	37.4511	12.4276	43.8713	31.5812	12.5958	44.177
			17.6376	114.706	18.7008	20.9952				39.3308	68.5827	78.565				2.76482					1205.37	847.312	307.749	449.828	112.562	100.211	39.7746	24.6107	152.11	326.717	392.348	660.856	17.4262	72.915	24.9164	16.6466	18.7103	17.7472
			24.1288	65.3519	24.1222	29.2644				39.3573	68.0102	85.0072				2.33444					1171.13	1116.35	255.274	911.661	111.028	95.9916	60.1969	19.123	135.386	252.148	317.472	363.502	68.1457	82.6981	17.7778	34.5773	56.2836	25.161
			55.1677	28.0268	9.8156	24.8279				39.3899	76.5131	152.441				4.29969					777.851	1119.28	117.491	464.25	91.3119	114.634	111.375	19.4746	93.1147	153.337	403.088	444.208	12.3512	93.7653	58.6683	19.8414	6.17561	34.8219
			19.1196	72.2876	19.2264	14.5119				39.4448	69.7136	87.6733				3.93647					790.57	1213.2	526.544	865.018	134.427	127.676	128.006	19.8109	107.921	196.912	499.444	594.573	43.1987	175.455	17.0135	104.955	8.98826	34.5773
			26.7773	31.2038	10.6542	17.2256				39.4508	63.5629	83.4121				3.22451					676.107	830.68	422.823	426.199	112.332	125.297	23.2655	30.1137	215.324	223.303	322.382	189.202	46.8062	80.9249	23.3267	41.7312	9.66085	46.7451
			24.2795	44.7505	10.4113	22.4647				39.4639	57.0907	59.7452				3.63152					687.847	1708.23	183.775	429.268	153.299	121.922	13.513	15.4237	169.908	240.487	528.903	216.207	8.97298	20.7739	26.4451	50.0469	11.2353	48.5794
			27.3694	101.134	12.3933	16.0952				39.5215	50.6218	52.3859				2.51942					1197.55	1191.68	194.822	720.177	131.895	102.589	87.5285	23.021	109.762	310.146	361.661	318.393	78.2346	73.343	40.5695	18.9854	8.98826	82.0255
			12.5597	66.1953	10.178	26.1003				39.545	56.5384	95.1757				2.55355					679.042	2909.6	276.755	66.9352	81.262	98.7534	14.6747	27.9125	95.0327	252.455	489.011	328.213	50.9641	77.0117	44.6662	57.6288	43.9936	54.6327
			19.585	47.9758	15.3616	23.5073				39.5714	53.8237	99.2434				2.53198					693.716	1023.41	217.837	583.928	171.711	157.595	14.476	23.021	163.771	369.371	398.792	579.843	60.3803	162.736	23.7547	15.4237	12.5652	29.6857
			18.3594	50.8594	16.3851	21.6393				39.5987	49.1809	64.1025				2.6476					1456.8	1522.35	215.382	319.409	125.451	153.913	12.1678	27.3011	98.7918	202.436	271.136	227.254	42.0369	202.358	39.5912	22.2872	19.3828	32.9875
			32.8741	135.476	13.0259	12.8629				39.6919	57.339	59.8019				1.3905					827.746	1794.32	184.695	668.623	150.844	92.2325	59.3409	21.4771	123.495	178.5	651.036	494.841	58.6683	40.0803	32.8041	25.7113	11.4035	68.3903
			25.1742	61.9203	8.18195	31.7038				39.7353	67.7537	53.7536				4.38873					1474.41	1958.68	116.264	404.718	85.9417	288.013	63.3764	10.15	68.949	334.695	492.693	405.236	32.743	25.161	22.1344	46.1948	18.588	113.332
			16.8829	40.3284	12.4164	19.9509				39.8656	38.6239	71.5712				2.76404					2263.91	1311.03	342.424	361.143	124.07	265.612	84.8382	42.4038	70.6368	218.086	328.826	348.466	168.851	176.188	29.1966	98.8403	9.21755	35.1887
			15.7867	90.9985	8.98565	22.1073				39.9573	82.9636					4.03266					811.114	1149.61	672.306	340.276	136.421	91.1585	16.4173	19.9179	95.493	263.502	665.766	432.24	44.9719	13.3295	60.1969	24.6719	13.7728	56.4671
			23.9881	54.4785	11.6068	24.5394				39.9661	37.2755					1.12718					1025.36	1935.2	421.596	506.291	115.171	135.424	38.5517	21.5688	147.507	270.867	329.133	271.442	156.377	75.8499	19.9332	43.6878	8.77426	46.6839
			29.9398	88.2904	11.969	20.7652				39.9875	55.0932					5.02234					1446.04	2314.78	194.515	443.69	72.2095	119.237	15.1792	28.3405	103.778	117.127	227.254	461.7	14.4148	105.505	11.8315	43.4433	6.89406	38.674
			13.1967	53.4268	7.97748	18.676				40.0279	74.5331					2.71549					549.904	1684.75	271.845	300.077	80.8017	92.4627	27.4845	51.3309	181.876	346.97	424.262	373.629	11.8926	58.7906	70.6526	36.5951	16.4632	41.7924
			39.6719	110.467	12.6332	20.6576				40.0394	52.1091					3.83089					1607.46	1605.51	311.431	472.536	103.05	91.4653	44.7273	41.9758	69.0257	342.367	410.76	81.4922	28.952	19.1536	22.2872	42.7707	41.3032	33.2321
			12.269	78.1254	12.4341	16.5309				40.0652	41.5716					2.29892					1166.24	1092.87	344.266	152.781	102.359	211.604	11.22	45.8279	180.342	158.861	298.447	131.895	106.728	33.599	25.4056	145.616	38.4294	55.4276
			34.6338	94.4631	11.9201	21.9469				40.0899	47.051					1.6637					1519.41	926.555	349.482	668.623	96.3752	95.9149	17.6249	15.6836	113.214	267.492	242.29	490.545	12.7792	117.734	32.6207	24.2438	11.1589	25.4667
			38.0315	53.8503	15.8637	16.4902				40.0932	57.7423					1.6786					2788.29	1284.62	67.3955	244.841	194.112	106.579	27.3011	19.6427	138.915	156.713	435.309	256.713	47.3565	70.5915	33.4767	16.402	24.8553	30.1137
			16.3525	53.8663	15.0042	24.9321				40.1358	48.8061					2.66638					1134.94	971.558	456.579	335.06	126.218	89.0104	40.9363	19.9943	140.756	214.711	537.189	590.89	14.69	89.0572	47.54	66.6171	11.9079	55.9168
			27.859	70.5396	12.3181	19.665				40.2233	50.7734					0.36204					741.654	1011.67	636.709	489.413	101.055	102.282	44.2381	39.5912	87.9747	331.013	444.822	646.126	98.4734	117.979	9.79843	29.1966	16.2645	50.108
			18.8789	75.018	13.63	28.4672				40.3968	59.3499					3.74097					1003.84	2189.56	492.482	377.1	105.351	86.2486	29.3189	17.8848	109.072	200.595	243.211	199.636	8.48382	9.47742	31.3366	22.1649	13.727	40.7529
			14.1826	74.5086	17.8549	19.1176				40.3977	43.2518					4.21941					990.146	1200.48	195.129	561.834	331.895	137.802	6.45076	19.8261	144.131	240.487	346.932	416.59	113.821	14.2314	29.0743	20.3153	63.3764	39.8969
			26.7416	40.5157	10.8999	12.9746				40.4258	62.2961					3.08494					992.102	1899.98	211.699	819.602	153.299	199.329	37.0842	13.192	112.831	337.764	496.989	324.223	50.2915	102.815	47.4788	6.54248	63.1318	30.2972
			14.0005	38.3245	11.9092	28.1386				40.4713	55.6854					4.0416					883.509	2248.26	136.824	593.748	99.2137	100.671	29.9303	18.9396	120.503	204.584	659.628	317.779	101.042	216.299	27.4234	20.5752	13.5283	53.1653
			20.5272	51.4628	9.66702	16.7927				40.5014	38.1713					4.07808					602.733	1064.5	226.429	249.444	96.2985	94.4573	41.7924	17.9918	202.743	151.803	412.908	442.674	16.7995	20.3153	28.1571	26.7508	18.1294	30.7863
			24.321	45.1743	8.80173	18.6924				40.5861	43.6103					3.21529					622.3	1129.07	243.92	688.263	121.231	118.239	62.7038	18.0988	103.548	291.12	274.511	396.337	44.6662	11.6786	22.4095	38.4905	24.6719	31.092
			22.987	111.446	14.5719	18.5952				40.6247	63.3774					1.11928					893.293	1429.41	167.818	668.623	104.124	156.674	40.9975	15.439	134.695	341.753	507.73	96.1451	42.1592	10.6086	35.8613	44.4216	85.9388	29.3189
			53.4579	64.7025	14.1593	25.4799				40.6765	78.2995					1.65514					1757.14	1728.77	277.676	704.22	154.526	239.221	23.8158	38.4294	161.93	208.88	254.565	469.678	42.3427	12.5652	21.0643	41.9146	7.18449	34.6384
			46.4368	79.9501	15.4396	29.997				40.8225	56.5769					2.19383					707.413	1379.51	585.156	359.609	110.798	98.8301	80.1912	36.8396	147.814	393.614	427.944	577.388	29.5634	10.1194	32.4984	15.5919	9.12584	19.9026
			36.1616	117.931	9.27991	20.1522				40.9017	57.594					2.59216					1089.93	1978.24	185.309	366.667	223.571	96.5286	23.2655	33.4767	113.521	169.601	253.644	491.159	18.2822	247.605	19.2453	59.4632	16.7078	69.3074
			16.3152	67.2311	11.3351	19.7135				40.9466	65.1713					2.71278					1057.65	1353.1	246.375	512.122	114.25	114.25	31.2755	13.513	83.0649	229.747	230.936	288.934	39.102	59.3409	59.0963	24.305	21.5993	74.8716
			27.5264	53.5741	7.83365	26.8686				41.0436	56.266					4.85718					1668.12	1329.62	95.9341	1028.27	133.429	108.803	49.0074	33.7213	89.2789	221.768	395.723	248.427	130.697	6.43547	80.3746	24.7941	24.9776	27.7291
			11.1002	73.6263	10.9752	18.188				41.0582	58.199					2.64199					1188.74	2013.46	345.8	417.914	199.022	224.492	29.1354	14.69	142.29	251.228	369.64	480.418	33.4155	50.2915	30.6029	38.9797	104.832	31.7035
			13.0748	90.6607	11.9671	22.0866				41.117	49.2058					2.34945					564.579	931.447	552.628	523.476	110.261	186.44	34.2104	10.0889	94.7258	285.597	266.226	238.915	84.6547	221.435	44.6662	27.7291	26.3228	111.62
			31.1781	77.0851	13.2839	31.2965				41.1347	43.7358					1.65921					579.254	1383.43	392.137	270.311	102.129	108.65	61.3586	24.4273	145.972	204.891	191.964	316.552	36.4728	126.05	58.8517	27.9737	10.7003	20.4529
			20.8148	56.372	9.86756	25.3054				41.1387	61.7066					2.16853					777.851	1790.41	154.009	482.049	99.8275	174.166	27.2399	20.7739	153.03	229.44	439.298	310.414	19.658	11.4035	38.7963	38.0014	21.4771	53.471
			30.8796	39.8068	10.7258	16.0921				41.14	39.6865					3.73983					915.794	1989.98	511.815	348.255	123.84	119.083	28.3405	27.1176	149.041	156.713	405.85	510.798	61.7255	16.6619	52.1258	22.5929	33.4155	23.1432
			22.1695	61.4739	8.85672	16.8506				41.2256	71.2418					2.05062					730.892	1849.11	329.843	388.454	163.732	119.313	59.0351	30.8475	138.301	179.421	394.803	346.011	30.664	7.99466	12.1219	27.8514	15.4696	31.0309
			25.8921	31.8842	14.0274	16.7549				41.2871	65.6723					1.92171					787.635	2416.53	223.974	485.424	85.0212	105.965	35.6168	15.7906	154.258	353.721	424.262	213.752	73.9544	108.195	24.305	19.0313	11.5258	35.8002
			17.0583	116.093	12.2036	19.3886				41.3967	57.8272					1.27299					1013.63	1032.21	146.337	451.669	98.063	94.6107	19.5204	20.6975	90.1995	237.726	384.676	152.378	11.6022	44.2381	34.883	18.1752	11.4035	19.016
			40.0754	46.1616	12.2537	15.1642				41.4283	68.1109					2.20456					664.367	1083.09	214.461	474.377	75.1247	158.516	34.455	44.1159	103.625	239.874	305.198	264.998	62.0924	103.61	38.4905	32.743	10.2876	29.6246
			8.92106	77.0825	14.5445	16.4491				41.4431	48.2212					2.98932					867.856	808.179	243	383.545	153.606	94.9176	34.883	14.1091	87.5912	254.91	241.37	351.535	54.8773	268.639	25.9559	42.7095	18.4504	16.0352
			11.3942	83.3203	11.0802	23.6687				41.4435	72.0977					3.18941					519.577	1180.92	431.416	433.564	153.606	140.411	39.8969	30.6029	72.9383	139.835	517.242	287.706	40.2026	40.814	59.9523	33.4155	14.5371	63.7433
			18.6171	112.232	11.517	17.8197				41.4626	56.2764					2.17799					889.379	2126.95	221.826	490.334	134.733	85.6349	59.83	23.449	168.987	260.74	370.56	355.831	44.9107	136.322	55.9779	49.7412	21.1713	37.3288
			22.6837	57.2556	13.0597	17.6463				41.468	53.3521					1.46413					679.042	1165.26	306.214	375.259	180.917	163.119	54.9996	42.5261	113.138	147.2	252.724	403.088	42.9541	119.446	51.7589	23.021	12.7181	49.3131
			13.847	13.7642	10.5795	19.1076				41.4771	52.1143					3.17737					753.394	1300.27	218.45	440.315	116.015	133.122	20.2083	26.1393	201.515	315.67	275.739	292.309	50.8418	84.5325	33.0487	46.9897	14.8887	35.3722
			24.7086	81.1813	15.4747	18.074				41.5073	55.4719					2.56172					578.275	2827.42	135.597	416.379	92.6161	265.305	67.1062	29.9914	132.087	305.543	354.296	322.996	6.78705	80.4969	31.6423	53.471	16.2645	42.2204
			21.2915	102.321	12.051	17.9928				41.5723	47.0472					2.8949					745.567	2056.51	157.077	324.933	121.615	90.8516	43.4433	133.876	59.1293	137.61	505.275	595.8	102.815	247.85	28.8297	28.524	13.5283	40.5695
			27.5106	97.7605	15.9443	21.1086				41.579	69.6901					3.32852					1526.26	1986.07	309.283	570.426	85.6349	205.159	28.6463	25.7113	177.58	153.03	501.899	112.332	111.864	66.0056	59.402	32.8041	26.017	20.2236
			11.5155	27.7595	9.54733	22.7223				41.5814	79.7003					2.36664					1511.59	2005.64	313.886	174.875	84.9444	144.093	51.3921	120.424	75.2398	144.131	325.758	393.268	71.3864	183.526	74.9939	43.1987	9.21755	50.0469
			19.1386	84.8879	7.85096	30.548				41.5868	38.4728					1.74686					1012.65	1399.08	250.365	261.412	120.771	91.3886	42.4649	24.6107	78.692	250.921	320.848	447.891	57.3842	82.8204	33.1098	21.9356	22.3178	35.0664
			24.0726	35.3308	12.2986	26.3984				41.6462	64.7609					4.75614					1597.68	1092.87	428.347	136.517	94.6107	284.331	37.5122	20.8809	118.738	275.163	303.357	257.327	19.3523	140.724	99.574	47.1119	12.7487	26.4451
			45.238	108.753	10.4791	14.4324				41.7076	60.3037					1.82196					1911.72	1124.17	264.787	356.54	134.427	192.885	55.3053	19.658	111.91	285.597	387.131	223.878	59.5854	157.356	36.3505	23.5101	23.5713	70.5915
			20.873	105.526	16.2925	17.8844				41.7207	55.7663					4.68303					1451.91	1451.91	166.59	561.834	129.133	166.187	41.6089	70.6526	201.208	173.897	372.095	124.377	44.1159	79.3963	38.9797	16.6008	16.7078	12.8862
			31.5067	59.0504	15.755	17.0041				41.736	49.6426					0.606462					799.374	2169.99	291.792	328.615	127.369	105.198	29.1966	16.295	168.987	216.552	431.32	445.743	66.6782	126.783	50.7806	24.305	18.695	45.889
			32.3455	57.7139	8.83264	18.6515				41.7779	66.835					2.49472					1177	906.011	320.637	345.186	160.357	131.972	58.4848	63.4987	147.814	270.253	296.912	365.65	30.9698	58.974	35.3722	40.5083	19.3676	49.252
			26.8892	91.5193	12.4697	14.2055				41.8602	68.9172					1.95633					984.276	955.905	345.8	498.006	108.343	126.448	22.5318	65.5165	125.029	192.309	337.419	88.32	25.589	31.3366	29.4411	49.9857	10.7615	22.8987
			13.8376	87.5759	12.5564	39.2303				41.9022	45.1175					4.15615					1369.73	1417.67	325.24	662.486	98.7534	246.279	26.017	19.0466	57.7484	146.586	274.511	282.183	40.814	56.3448	30.2972	38.9797	28.6463	34.0881
			31.2807	61.3464	11.9704	33.0593				41.9535	66.5708					2.37247					815.027	1627.03	285.654	325.547	201.477	132.355	14.3231	52.8595	74.8562	265.343	620.349	213.752	25.161	40.2637	8.9424	22.7152	19.6427	19.1383
			22.3873	88.4942	13.3918	26.8201				42.0812	70.8677					3.85119					907.967	1273.86	195.742	464.557	101.976	120.311	30.6029	65.5165	120.656	167.453	230.015	379.153	26.8119	91.3195	53.1653	79.2129	17.946	29.38
			29.2487	76.0143	17.4342	15.3934				42.2683	51.6979					1.00924					812.092	1421.58	275.528	234.101	84.6376	126.832	15.5155	19.7497	125.336	299.099	648.581	289.548	79.1517	110.152	23.449	29.8692	9.47742	8.56025
			32.0666	84.6054	13.2823	29.3986				42.2791	74.6399					3.06065					1005.8	1230.81	276.448	408.401	65.842	173.859	7.90294	18.8173	116.283	164.691	263.157	396.644	98.4734	177.9	23.5101	29.4411	10.3334	28.4017
			50.3287	93.8851	9.68586	11.3561				42.2997	65.3539					2.1184					321.713	1109.5	87.1117	62.0254	78.9605	57.4799	51.8201	102.692	141.983	253.376	378.232	383.756	19.5816	59.9523	30.7863	28.4017	14.2161	33.9658
			19.6032	29.7822	14.9261	30.1894				42.3315	72.8204					4.11118					738.719	1055.69	302.532	302.532	75.8919	111.182	26.5062	19.0618	92.8079	306.157	430.399	247.2	53.6544	150.997	42.0369	22.3637	8.63668	12.8862
			49.1469	68.1743	11.9032	12.4406				42.4349	72.45					0.49628					527.403	1126.13	459.341	374.952	240.449	295.992	21.3853	59.4632	154.258	284.676	730.821	308.266	18.5421	147.817	31.4589	28.7686	33.4155	58.0568
			47.0795	63.1264	15.0977	18.7077				42.4601	48.3359					2.72753					2874.38	1172.11	170.886	656.349	229.095	197.181	66.2502	13.4365	184.331	338.378	663.311	655.946	33.9047	99.146	37.5122	15.5002	12.0761	54.1436
			23.1487	82.1716	10.7568	16.8108				42.4773	78.3713					4.46177					1407.89	1749.32	100.614	592.521	53.0303	88.6268	18.8784	25.7725	66.4174	206.732	671.903	353.069	29.8692	101.103	26.8731	26.8119	23.7547	31.092
			27.8269	81.4909	17.6235	17.3264				42.4965	56.5601					1.45719					730.892	1249.4	142.041	318.489	103.126	137.956	27.9737	8.00995	78.4619	379.498	471.519	348.159	132.409	146.594	33.2933	19.3523	19.4287	16.7536
			16.4912	22.7554	9.62887	13.2911				42.5217	34.4439					2.80053					921.664	486.314	246.989	337.821	86.3253	185.52	32.8041	31.4589	123.955	264.116	468.757	295.071	55.7333	144.882	44.7884	61.2975	7.62779	27.6679
			46.8134	54.5313	15.132	19.7679				42.6245	53.5706					3.65567					1094.83	1989.98	415.152	380.169	155.447	118.163	60.1357	13.8645	74.2425	325.796	317.472	332.816	39.8969	56.3448	80.0078	25.9559	21.1102	30.1749
			21.5072	27.6542	12.5603	27.0329				42.6336	72.8371					3.67076					1052.76	1247.44	306.214	344.573	263.771	182.451	21.9815	72.6704	58.0553	156.099	283.103	512.639	74.0767	11.6481	29.6857	30.4806	7.93352	18.2058
			13.1359	97.4956	9.96962	25.1335				42.695	51.8381					1.3746					610.56	1075.26	199.425	747.181	161.277	201.784	24.6107	14.6594	101.784	289.893	346.625	361.968	31.7035	217.522	47.7845	39.53	10.1194	27.3011
			31.3864	97.8393	12.7519	24.1297				42.7225						3.42269					1406.91	1352.12	244.534	234.714	85.328	119.774	22.7152	21.4923	67.5681	141.983	431.934	342.022	45.0942	79.0294	52.5538	30.2972	18.695	19.4287
			13.2053	93.8046	13.8733	31.1083				42.8319						3.1911					751.437	1172.11	245.762	365.746	93.6901	166.187	29.3189	15.8517	147.2	239.874	401.247	799.559	217.522	53.3487	39.958	30.1137	56.5282	28.1571
			17.1716	36.3185	12.8133	18.3374				42.8763						3.18677					840.464	2119.12	405.025	363.905	63.4638	223.878	32.6207	21.5382	201.208	288.665	296.299	681.723	64.1102	12.4276	49.9246	19.6274	10.043	25.4056
			33.8302	45.7179	10.334	30.9909				42.9229						2.97069					769.047	1168.2	507.825	934.983	74.3575	89.394	72.059	13.3295	93.2682	257.672	363.809	430.706	155.399	57.1397	67.1674	59.5243	10.0277	31.2143
			29.7623	85.6703	11.0616	17.1281				42.9559						3.02572					1353.1	878.618	160.76	350.71	107.422	87.7829	26.3839	20.0707	73.6287	208.266	360.434	200.249	10.2264	116.267	26.5673	31.7646	50.2303	6.86349
			30.3302	52.603	10.7197	24.1351				42.9641						1.73396					866.878	1628.01	187.457	264.787	132.355	91.9256	55.7333	29.9303	92.0407	215.631	273.284	329.747	6.75648	137.3	31.2755	42.2204	30.4195	21.7216
			41.5983	124.366	8.74907	17.4239				43.0178						3.05667					1542.89	1707.25	161.68	534.523	114.864	141.945	26.3228	19.3981	95.6464	164.998	270.829	268.374	9.85957	109.418	38.674	37.5122	19.8109	24.2438
			24.0124	169.279	11.9276	18.6322				43.0595						2.43462					650.671	1540.94	126.697	471.615	87.5528	191.043	56.8951	17.3651	135.155	154.258	616.667	160.664	23.3267	95.8442	26.8119	52.9818	25.9559	33.8436
			53.0371	69.2991	10.4042	18.7026				43.1806						1.81116					645.779	1683.77	274.914	248.83	127.522	174.166	45.8279	21.5229	194.457	258.286	257.327	228.174	61.9701	151.73	34.1493	66.3725	18.6491	19.2147
			27.9255	109.399	10.7985	19.175				43.1903						2.16805					681.977	1241.57	351.017	389.068	167.108	190.43	36.8396	8.4991	120.886	291.734	296.299	357.979	36.8396	178.145	43.9936	19.6274	26.5673	26.9342
			25.3167	70.7197	11.1633	13.3846				43.2835						4.07417					547.948	1911.72	203.721	226.429	160.357	174.78	25.2833	27.2399	135.309	202.743	374.55	479.805	98.3511	229.751	8.91183	52.0647	29.6857	38.6128
			44.4161	83.5529	10.4475	15.8817				43.3716						1.75441					2353.92	1837.37	258.65	433.564	131.281	184.292	34.2104	19.3676	143.211	200.902	357.365	210.683	16.8148	113.332	26.3228	41.4255	19.9332	59.0963
			12.1367	71.2635	10.0708	16.7501				43.3917						2.56084					697.63	782.743	148.485	303.146	93.0764	126.755	23.9993	14.155	112.601	392.693	384.369	461.086	74.6882	38.1237	47.0508	19.6886	9.43156	14.5066
			43.8283	28.6016	10.031	20.3719				43.4023						1.85434					911.881	1719.97	278.596	205.562	86.7089	152.378	27.1788	12.0761	199.367	201.515	535.041	222.958	28.4628	123.848	34.6384	19.0466	11.2812	43.9324
			49.1588	45.8213	11.9829	25.5889				43.5425						3.62149					1003.84	2404.79	174.569	286.882	117.319	134.427	31.5201	19.9943	51.1508	263.809	571.251	277.887	49.1909	77.2562	40.814	27.5457	20.0554	58.0568
			51.5574	99.1488	8.50068	16.656				43.6034						2.45263					772.96	1931.28	308.669	958.305	84.9444	92.3092	18.3128	20.9573	91.8873	176.045	276.352	219.889	112.353	74.3824	37.6957	27.6679	24.5496	41.5478
			27.5825	63.8561	9.54585	23.2542				43.6186						2.64928					838.507	1794.32	190.219	270.311	71.7492	221.116	41.7924	42.0981	65.6502	215.631	955.447	342.942	34.8219	84.4102	31.4589	44.7884	10.0736	50.7806
			19.6216	77.9863	8.68844	26.7781				43.7014						2.46698					710.348	1081.13	309.897	540.353	86.6322	128.366	54.3882	19.3981	125.106	257.058	386.824	229.709	99.3906	126.05	95.9665	43.0764	47.4788	23.7547
			30.9593	56.2845	10.9134	24.1272				43.7367						2.49827					1356.04	1209.29	170.886	503.836	112.025	302.436	37.2065	12.9168	67.875	274.856	326.985	508.036	17.7167	109.907	40.4472	35.6168	18.481	58.974
			10.3146	84.3154	15.7451	39.3435				43.7489						1.87083					1747.36	1056.67	232.873	342.118	319.007	158.823	15.4543	14.9651	139.835	139.528	524.607	354.91	8.7284	40.2026	32.1927	45.5222	45.3387	35.0664
			25.058	36.3317	11.8488	20.1584				43.8625						2.82827					754.372	1725.84	447.066	365.439	91.2352	170.177	49.7412	20.6057	138.301	297.871	521.538	409.839	72.915	17.5791	24.4273	32.5595	14.5677	46.0725
			23.402	43.422	14.7225	26.9772				43.8674						2.88281					1171.13	1872.59	186.229	736.134	103.587	126.448	58.4237	19.3676	133.698	147.2	325.758	432.854	9.43156	105.505	35.2499	25.0387	11.4188	36.1671
			25.243	93.5683	10.6225	27.2382				43.917						3.47772					751.437	1589.85	197.89	185.923	99.7507	100.595	59.6466	18.8325	109.379	234.043	378.539	493	31.0309	57.3842	68.5126	26.017	16.8301	40.4472
			22.1116	95.1248	10.3048	16.0569				44.119						1.62914					620.343	2079.99	380.783	239.317	164.039	124.223	32.4984	29.4411	83.9855	197.219	206.387	211.91	50.9641	69.6743	36.0448	22.0579	9.63028	35.4333
			20.4977	41.279	13.495	31.1072				44.1726						3.89543					1279.73	943.187	270.311	387.841	148.082	234.618	24.7941	26.2616	105.696	221.768	278.5	576.161	57.8123	30.3583	36.0448	24.6107	25.0387	34.9442
			47.2554	133.927	17.2002	17.0651				44.3935						3.48807					1559.52	2162.17	369.122	402.877	60.4718	169.256	71.6309	82.0255	63.5789	216.552	322.689	313.483	64.7216	29.4411	29.9303	52.0035	26.2616	31.2143
			18.2322	63.6432	8.79542	29.1465				44.4371						2.01486					872.748	1962.59	410.856	515.497	118.086	133.506	22.8987	19.7956	107.537	146.586	396.337	219.582	147.817	67.6565	31.5201	51.1475	16.2339	16.081
			18.4034	36.3507	9.43753	27.9246				44.5061						3.5708					700.565	1712.14	320.33	647.756	163.119	265.305	17.4415	19.9332	166.226	257.058	304.891	446.97	134.365	135.588	36.4728	22.5318	7.06221	18.5115
			24.7606	66.9788	16.2016	19.0297				44.6632						2.13173					769.047	1260.16	224.588	280.437	79.3441	145.627	52.7984	15.0416	140.756	133.468	684.178	472.747	85.4496	164.938	32.4984	32.3761	20.2236	23.0821
			13.6173	26.0929	10.2081	28.5747				44.691						2.1005					924.599	1038.08	176.103	555.697	85.6349	150.23	32.743	39.4077	81.9141	418.47	642.444	259.168	122.381	89.6686	30.7863	28.4628	10.4099	46.7451
			56.8161	66.013	12.7162	20.1002				44.7851						3.31535					738.719	1180.92	227.35	645.302	85.865	152.685	50.1692	15.1639	159.781	154.258	256.713	412.294	73.5876	227.305	59.0963	50.2915	19.1383	33.4767
			21.9501	47.738	11.4973	24.9387				44.9882						0.648203					553.818	1833.45	191.753	218.45	235.846	140.104	18.2364	35.311	85.3664	209.494	400.94	392.348	100.736	58.118	25.2222	17.4874	43.9324	43.0153
			20.6422	91.2708	8.49831	17.4254				45.0438						3.61764					890.358	2702.2	350.403	509.36	160.05	176.621	6.46605	37.9402	68.0284	163.157	318.7	252.417	166.894	44.5439	35.8613	24.0604	9.46213	14.797
			41.8699	68.633	12.2078	17.5636				45.1887						2.02781					739.697	1444.08	216.916	477.753	119.697	104.584	21.7675	73.2818	101.17	283.449	316.552	465.382	58.3014	15.1944	7.00106	38.0625	10.364	44.4216
			20.2889	97.9719	7.08279	27.9988				45.2566						3.5838					771.982	1194.61	210.472	406.56	176.314	263.464	25.0999	35.1887	105.926	239.26	377.004	414.442	29.7469	71.8144	47.0508	43.3821	19.4593	31.0309
			35.201	103.521	9.55582	24.5207				45.274						2.80499					1376.58	1697.47	121.404	336.287	95.8382	113.483	24.6719	43.9936	171.749	230.974	250.576	236.153	125.071	86.6725	37.818	19.872	9.89014	26.3839
			49.3989	61.2916	11.1218	18.8204				45.2974						2.98679					1118.3	987.211	291.485	59.1101	87.9364	81.0319	63.3153	76.3391	99.8658	368.451	415.976	314.711	50.9029	80.8026	45.8279	33.7824	19.7039	23.5713
			24.6144	97.0027	10.8855	29.9597				45.3029						2.98786					598.82	1280.7	117.415	282.586	153.913	159.743	27.6679	18.4198	263.809	243.249	150.23	198.408	85.9388	100.247	52.7372	46.2559	11.4646	38.4905
			22.9009	24.6512	14.0313	38.163				45.3167						0.436619					767.09	1726.82	96.1642	660.031	191.964	117.779	30.3583	23.877	85.2897	131.166	246.893	453.721	94.927	40.814	20.0096	24.1216	8.10166	49.8635
			22.4158	46.7092	12.9817	18.8768				45.3356						1.83181					461.856	3046.56	247.603	444.304	137.956	194.726	18.7103	13.8493	101.63	324.876	423.341	286.786	163.47	60.8083	46.8674	26.4451	25.4056	35.4333
			29.4383	58.5505	13.0611	21.2196				45.4583						0.585803					1718.99	1183.85	332.912	230.725	135.271	179.383	60.9918	51.5755	129.555	150.575	220.503	301.515	39.2854	154.91	32.743	18.6185	14.155	20.3764
			23.6857	45.9273	7.98418	44.5255				45.635						1.70419					972.536	2608.28	139.893	699.31	149.617	159.436	61.3586	34.027	87.9747	198.447	386.21	501.899	81.4752	39.8357	32.3761	54.5716	28.6463	33.6601
			22.3774	85.1758	11.5002	30.2785				45.7313						2.13					587.08	2377.4	184.081	297.315	109.724	167.108	72.1812	20.8656	97.4876	341.446	311.028	566.341	24.2438	29.6857	43.5044	46.8062	12.8557	33.7213
			16.5692	76.0779	16.5369	24.7678				46.0059						2.1006					736.762	2087.81	199.118	259.571	178.769	110.798	19.6427	16.3103	69.6395	143.824	502.82	325.144	118.712	78.9072	37.3288	29.0131	39.4077	54.5104
			27.4113	55.7144	12.3064	21.2378				46.1563						2.07369					960.796	914.815	165.976	541.888	87.6295	125.988	16.8912	33.0487	138.915	150.882	456.483	280.035	108.195	61.1752	21.5535	29.9303	28.952	50.0469
			39.5224	36.7353	13.2535	11.6998				46.4379						2.39428					1256.25	1100.7	307.135	380.476	196.26	108.113	17.8695	21.0032	131.626	258.899	346.932	398.485	245.893	94.927	40.0803	32.9264	11.5258	25.6502
			31.0983	108.888	10.0421	24.0929				46.6233						3.78798					943.187	1063.52	279.21	483.276	123.763	87.1692	17.1052	20.7127	122.574	147.507	304.891	271.749	30.664	62.2758	38.1848	15.9587	7.65837	38.9186
			24.1172	87.31	11.7733	19.2635				46.7262						3.45328					644.801	1730.73	244.841	479.901	84.4841	218.355	24.733	28.7686	87.8213	257.672	316.552	499.444	16.4632	132.164	38.246	20.7433	15.2862	28.2182
			15.8296	58.0179	10.7027	19.1232				46.7442						2.14546					510.772	1101.67	308.362	424.665	131.742	93.2298	41.9146	13.6811	92.0407	284.676	304.891	452.8	145.127	132.653	34.6996	23.1432	19.3064	28.0348
			33.4298	96.8645	12.8217	17.1861				47.1568						2.45083					651.649	1571.26	220.292	683.353	90.6982	208.228	30.7863	22.4095	103.241	122.497	356.751	373.936	69.3686	271.085	32.743	36.2282	20.7739	27.3622
			21.1737	145.805	15.6975	16.3167				47.2205						1.63381					1645.62	1214.18	385.079	450.135	170.177	74.511	11.4952	35.4333	121.346	135.002	597.028	386.824	58.6071	51.2698	33.5378	35.9225	12.0149	14.8887
			29.631	28.4204	15.9299	12.2054				47.3869						1.42159					749.48	2592.62	268.47	312.045	70.2916	117.396	35.311	40.7529	157.02	114.212	361.354	141.945	138.768	110.886	49.1909	30.0526	30.6029	16.3715
			47.4418	64.8169	11.7032	17.8334				47.7752						1.57882					836.55	1089.93	419.448	262.025	117.626	130.13	65.0885	44.4827	104.929	249.386	716.092	189.202	44.8496	155.399	32.0092	35.9225	40.0192	46.7451
			18.3873	30.5213	15.185	14.4322				47.9868						2.27229					816.984	1594.74	153.395	340.89	98.9836	141.024	33.0487	27.9737	66.3407	237.726	464.154	368.719	39.4077	65.6999	55.6722	41.9146	13.9715	58.6071
			54.0943	71.7374	8.01622	25.7665				48.2881						1.73468					1133.96	1806.06	205.562	588.838	78.6537	145.627	20.7739	41.1198	107.998	206.732	776.238	243.211	101.836	197.956	44.9719	56.7728	12.4124	33.3544
			16.9878	82.5151	11.1035	16.1956				48.3385						2.59073					710.348	1849.11	114.116	274.607	73.8205	80.4182	39.7134	23.9993	140.142	204.891	371.174	314.404	38.8574	50.2915	29.7469	32.9264	21.4465	36.9619
			26.0772	39.9243	14.6977	26.407				48.7385						2.29311					1798.23	2005.64	258.036	606.023	167.415	97.9095	39.7134	30.0526	151.496	240.18	707.499	417.818	31.9481	58.6683	59.1574	34.2716	17.7625	16.2033
			43.1469	51.1462	12.5296	18.126				48.7537						2.61452					582.189	1107.54	297.315	442.156	70.3683	183.986	29.2577	39.958	102.934	206.732	389.279	271.136	9.64557	124.827	39.8357	30.236	13.8187	18.7867
			23.345	66.2144	14.6971	23.3089				48.7914						4.13746					768.068	712.304	277.062	506.598	180.917	210.376	26.6896	72.6704	82.5279	176.352	324.223	396.644	57.7511	22.0732	33.599	51.0863	16.1422	48.1514
			18.3763	53.9385	14.699	26.4283				49.0524						5.58307					862.965	2588.71	108.822	540.967	107.653	128.903	63.6821	33.8436	117.511	314.749	405.236	371.174	123.848	26.3839	39.6523	30.5417	8.4991	35.4945
			17.4293	49.385	9.17583	20.1824				49.3247						1.84718					1267.99	2353.92	210.165	406.866	200.863	120.387	27.8514	50.7806	108.228	176.352	354.91	218.048	25.0999	89.6075	45.3999	45.9502	9.81371	26.5673
			24.6785	57.74	11.8375	13.2029				49.4129						3.13134					1061.56	1837.37	182.547	593.748	108.266	137.649	7.12335	19.7191	94.6491	160.395	266.226	315.938	144.882	139.501	60.1357	31.9481	7.53608	34.5773
			22.0821	80.3057	10.7426	27.1876				49.6162						2.7699					1726.82	1802.15	267.549	466.705	135.501	96.4519	17.7778	22.4707	131.32	362.62	490.545	240.449	100.613	63.9267	53.2876	23.3267	13.5588	69.98
			26.5487	32.5883	14.9834	18.5296				49.7232						2.58409					1265.05	2142.6	224.281	425.585	105.581	94.2271	58.118	16.6772	116.743	210.721	320.234	208.842	31.2755	92.2978	39.6523	41.9146	25.589	22.8375
			29.0105	71.9325	9.48553	21.8906				50.1608						4.69159					834.594	1880.41	363.905	375.259	137.572	103.817	22.8375	11.3729	124.032	141.063	508.036	346.625	42.5872	143.415	100.736	43.5656	6.5119	47.3565
			23.7947	83.6041	13.0252	36.6824				50.5841						1.56079					765.133	1422.56	151.247	423.13	119.237	222.037	120.669	32.5595	125.489	242.635	458.324	496.989	72.2424	22.1191	50.9641	36.9008	53.7156	43.1375
			14.775	80.3922	9.06024	16.7465				51.1958						2.30221					1648.55	3230.49	261.719	108.439	119.083	147.468	16.8606	50.1692	72.3246	167.76	693.997	235.232	122.136	8.33096	33.2933	18.2211	32.0704	37.2677
			22.7514	78.3165	13.8553	19.011				51.2117						2.75856					1605.51	2119.12	315.727	283.199	133.506	152.071	19.979	21.5535	132.777	174.204	524.3	427.024	61.9701	34.3327	50.4138	20.3917	7.5055	28.3405
			33.116	46.767	9.30646	28.9738				51.3882						3.16364					748.502	765.133	425.892	928.846	256.713	96.4519	60.9306	23.449	115.056	199.367	534.427	395.416	74.3213	12.7639	37.0842	34.883	9.98186	46.8674
			28.0909	38.884	14.1306	23.6912				53.1322						4.88897					715.239	2130.86	374.032	291.792	71.3656	85.865	101.042	56.0391	244.17	176.045	772.555	425.182	29.0743	68.3291	31.3366	26.5062	15.546	29.808
			41.6877	78.3375	10.8779	30.9217				53.8402						2.17576					1078.19	1596.7	314.5	294.553	144.093	129.517	14.4148	24.9164	141.983	206.425	285.251	648.581	168.362	105.26	25.2833	34.8219	16.295	26.0782
			41.1169	43.9387	11.3096	19.9844										3.13806					732.849	1660.29	104.143	490.948	158.209	115.171	30.664	49.5577	156.406	162.543	380.994	527.062	105.444	21.9356	37.9402	64.5382	9.24813	44.4827
			20.6781	51.2509	9.62563	14.3789										0.608547					771.982	1269.94	331.684	547.104	85.7116	203.011	84.7159	53.899	72.0177	200.595	403.702	300.595	71.8755	79.8855	47.4788	19.4899	18.2211	20.5446
			20.7002	57.8886	10.2698	16.2897										2.21465					935.36	1888.24	193.901	656.349	133.276	130.514	47.8457	19.5663	126.87	425.221	214.365	390.2	34.0881	22.4095	29.3189	61.4198	23.8158	35.1887
			39.0014	94.5765	11.6256	23.9875										2.95931					652.627	1649.53	261.105	285.347	124.223	118.546	31.5201	17.5485	108.611	200.595	348.159	396.951	20.835	30.4806	36.3505	62.9484	23.877	62.0312
			15.6937	93.9757	7.4701	23.6124										3.72787					573.384	799.374	261.105	885.885	117.702	136.728	24.9164	21.9815	94.8792	351.266	431.934	342.329	14.369	71.0806	49.8635	48.396	16.7995	31.0309
			22.133	59.8833	10.537	25.7218										2.3191					1380.49	1489.09	127.848	365.133	91.5421	121.231	21.6146	41.6701	161.316	186.786	505.581	443.288	56.2836	69.6132	49.3131	25.5279	16.0505	43.0764
			17.251	28.6073	11.3256	18.2517										3.05827					1790.41	2768.72	353.165	476.218	102.206	95.608	27.5457	42.2204	94.0353	127.56	307.653	96.7588	133.387	181.324	60.6249	23.9993	16.6313	46.8674
			32.7266	26.2923	13.5961	20.7865										3.6261					601.755	1460.71	333.218	1066.32	90.2379	87.2459	61.2364	20.3	99.7124	123.801	483.794	354.603	73.5876	87.284	32.3761	29.1354	26.4451	34.027
			19.9112	139.944	10.7944	16.7139										2.97579					591.972	1063.52	193.901	459.954	112.716	151.765	22.4095	19.8414	93.8052	308.918	541.178	341.101	51.3309	8.25453	18.7561	20.1472	10.3793	29.5023
			41.5547	65.1819	13.5195	24.9124										2.72781					1183.85	2490.88	141.12	268.163	124.377	116.398	24.4884	18.0377	129.939	267.798	292.923	279.421	48.0903	18.481	40.9363	38.1237	13.3907	27.0565
			16.7327	54.0638	9.37893	14.8033										2.62216					2314.78	997.972	243.307	521.328	73.7438	91.1585	42.2204	24.6719	151.803	304.009	330.668	444.515	56.8339	45.5833	52.1869	38.1848	26.017	20.514
			19.6017	43.8149	10.5659	22.7711										2.59788					1328.64	2166.08	194.822	180.092	194.112	130.361	36.6562	21.0032	72.9383	180.648	439.912	269.601	87.284	60.6861	74.8105	49.0074	22.4707	35.0664
			22.9522	84.954	12.8463	18.6021										2.4857					961.775	841.442	383.238	671.078	158.516	136.191	21.8745	97.8008	74.2425	305.85	668.221	477.963	115.533	142.926	28.7074	33.8436	8.34624	47.4788
			22.3215	94.4092	10.2509	13.8599										4.69257					771.982	2631.76	229.805	653.894	73.2068	139.49	29.5634	20.4835	100.786	113.675	499.444	408.919	48.6406	113.576	24.3661	23.5713	13.1461	27.1176
			29.5741	101.219	10.2489	20.2341										4.75612					2353.92	1752.25	141.734	772.958	145.627	261.316	23.3267	28.0348	132.163	159.781	241.983	268.067	18.8937	135.588	39.7746	28.952	33.599	30.4806
			20.7606	70.1408	9.45351	28.7419										1.88064					535.23	875.683	397.66	422.517	87.0158	143.479	35.4945	76.2168	105.159	201.208	429.479	375.47	107.462	18.9396	47.0508	33.1098	18.9396	21.5688
			14.4837	11.9847	7.9095	20.0032										1.88584					1131.02	1156.46	310.203	653.894	141.024	181.837	30.1137	35.6779	78.3084	212.869	493.921	231.55	27.6679	229.751	15.653	36.9619	17.4109	35.8002
			42.7322	46.354	15.5776	32.1575										1.36331					643.822	1206.35	149.406	603.568	62.1596	214.058	42.7095	30.4806	154.258	219.62	557.749	203.011	46.3171	93.0927	33.4767	19.7191	7.2915	29.6246
			23.6883	48.1244	12.4401	13.6575										2.41254					503.924	961.775	248.216	494.016	81.262	211.297	21.049	38.5517	87.2843	231.588	391.427	225.412	14.5371	73.5876	30.4195	28.8297	18.7561	74.0156
			20.7233	56.9417	13.0389	13.6861										2.0945					1512.57	837.529	237.476	453.817	169.563	89.4707	20.5752	17.1969	57.9786	159.781	372.708	164.039	51.8201	212.875	22.4707	26.6285	6.86349	17.8848
			16.6495	14.0401	11.0684	23.8661										4.10239					1602.57	1493.98	401.036	306.828	141.024	141.945	32.8652	53.7767	119.966	188.627	619.122	538.109	38.9797	54.8162	41.0586	35.5556	13.2531	56.1613
			25.5387	41.5739	9.56013	23.2423										3.00188					1986.07	1294.4	243.307	363.598	111.488	141.945	45.0942	32.4372	70.7902	234.35	599.483	117.549	125.316	52.3092	27.1788	36.9619	10.8532	27.2399
			31.801	29.586	22.0867	23.1403										2.52201					667.302	1379.51	370.656	492.789	158.516	162.505	22.5929	20.942	131.55	285.904	389.586	395.416	61.8478	70.5303	23.5713	31.1532	22.8375	18.0071
			19.9194	56.8834	13.8859	20.9388										2.73196					414.897	1860.85	200.959	579.018	194.419	300.595	36.1671	69.2463	93.7285	127.023	570.023	249.962	112.598	52.7984	39.6523	24.1216	24.1216	31.092
			20.4617	52.7874	11.2791	16.6117										1.88278					1240.59	2385.22	174.875	490.334	91.6188	163.119	14.6289	18.2517	78.155	200.902	614.212	565.114	27.6068	172.275	35.9836	21.5841	18.3587	56.1002
			15.3064	29.3706	10.8978	15.5639										3.3217					811.114	3167.87	671.078	413.004	77.3495	147.775	45.7056	61.5421	145.359	177.273	433.775	681.723	7.88766	86.1834	25.8336	33.9658	13.2531	46.7451
			47.9067	66.0015	10.6739	26.1659										3.08339					1285.6	1309.08	162.601	452.896	84.0238	139.183	20.3153	56.5282	113.138	330.399	513.867	410.76	9.11055	104.588	29.9914	25.8336	6.7412	45.5833
			32.8698	98.7918	16.2873	28.2364										3.44061					737.741	1148.63	401.343	755.773	122.305	101.745	52.0035	10.1042	106.463	300.94	497.91	220.196	42.0981	138.034	55.6722	35.1276	10.4557	38.1237
			43.5896	57.9496	11.3411	19.4589										1.65787					751.437	1002.86	181.013	492.482	89.0871	110.644	20.9115	19.123	160.088	226.678	528.29	460.779	114.31	91.8087	32.6207	38.5517	31.4589	8.85069
			45.1212	29.2366	9.45869	30.2208										2.39439					1103.63	1164.29	147.257	378.942	89.7009	140.411	31.0309	33.9047	114.749	147.2	771.328	191.964	37.2065	31.3978	6.83291	18.0377	25.8948	61.7255
			68.1787	63.4321	11.2416	15.1131										1.50833					750.459	1045.91	374.339	694.4	194.726	123.226	60.9918	12.3971	154.258	177.887	252.11	364.423	34.5161	37.4511	18.9701	25.2222	13.7881	49.9857
			21.6455	62.3666	25.1705	18.1777										5.33735					535.23	885.466	362.064	488.186	151.151	162.812	56.6505	46.7451	94.4189	226.678	277.887	382.221	20.3917	79.9466	23.3878	27.1176	12.9168	36.9008
			31.7876	77.5857	10.2794	9.07992										2.11027					945.143	1082.11	353.472	572.881	114.25	99.7507	18.3128	17.9918	93.9586	343.594	339.26	461.086	17.9765	179.612	59.402	22.4707	8.54496	14.2773
			13.4886	87.655	12.0012	14.6772										2.82301					771.982	1068.41	188.684	246.989	111.412	99.8275	51.6978	20.4376	65.0365	214.404	330.054	376.084	55.7945	147.083	19.3064	43.2598	23.1432	29.808
			17.5093	88.2992	8.5872	15.6272										3.60496					795.461	1420.6	337.208	625.662	115.171	118.47	39.6523	16.3562	135.309	140.756	344.17	307.653	39.102	128.495	59.402	15.9129	20.6669	23.2655
			12.2481	78.0011	15.104	21.6383										2.30767					1163.31	697.63	219.064	451.362	107.346	141.331	17.7472	48.4571	148.121	262.889	356.138	228.174	25.0999	119.446	45.9502	42.2204	33.4767	32.9264
			14.9086	37.1621	9.72354	19.894										3.40709					1049.82	1156.46	330.15	483.276	145.627	156.674	28.8908	43.3821	104.546	273.629	798.332	191.657	76.2779	52.7984	22.2261	34.2104	20.5599	23.449
			20.9607	37.708	16.3404	18.1333										5.09319					843.399	2502.62	208.938	321.558	100.364	143.172	24.9164	19.7497	100.48	168.067	304.891	259.475	63.193	53.5321	30.7863	44.6662	20.4376	27.6679
			15.1479	87.6822	11.3517	14.0707										3.11221					806.223	715.239	166.283	392.137	97.1424	95.608	52.7372	16.2033	103.088	238.646	453.107	391.734	80.3135	11.9996	60.258	16.4479	22.7152	41.7312
			20.1508	50.3204	11.9713	19.4171										2.1801					735.784	928.512	134.139	258.343	136.268	150.537	85.0828	27.8514	103.318	412.026	435.002	206.694	22.0732	173.498	48.0291	32.9264	44.605	37.0842
			10.9855	36.3857	10.2431	28.5862										2.93028					630.126	1517.46	347.641	368.815	143.786	115.247	60.5026	27.1176	135.923	88.5885	326.372	572.478	21.7981	90.4023	89.5463	17.9307	15.1333	68.5737
			26.712	10.6567	9.78883	25.067										1.89496					680.02	1470.5	216.916	532.068	270.215	161.277	136.567	72.9761	89.3556	205.198	384.983	560.204	6.89406	136.567	58.8517	24.8553	9.69142	25.6502
			21.6787	31.0208	9.01572	14.5069										3.70764					1018.52	1970.42	146.951	330.764	124.99	217.741	26.7508	17.9612	72.3246	264.116	345.09	285.558	55.4888	163.47	19.3981	37.3288	27.2399	17.8695
			11.1041	65.4517	10.5739	17.2567										3.40922					1493.98	1150.59	114.499	341.197	151.458	117.856	95.4773	37.8791	105.543	328.865	484.101	318.086	122.136	60.0135	42.8318	24.6107	36.2282	42.0981
			19.5242	87.4834	13.2696	19.3543										2.01639					960.796	1621.16	372.804	482.356	90.468	162.198	56.2836	29.4411	123.418	417.242	482.26	411.68	88.14	42.1592	41.4866	74.8716	10.0736	50.3526
			20.6967	18.2877	10.5669	15.4069										1.851					1151.57	1208.31	338.742	266.935	112.332	247.507	59.2186	12.7487	121.04	248.466	294.151	87.1692	10.9449	191.108	53.7767	40.8752	24.1216	14.583
			12.0028	28.7339	9.95833	22.5897										3.35571					902.097	1903.89	354.699	536.364	198.101	160.664	38.3071	50.8418	122.037	255.524	453.107	326.065	21.5076	191.841	36.6562	21.0338	32.743	41.6089
			18.8765	59.7635	9.68157	12.4339										2.48568					1002.86	2510.45	215.382	785.233	121.155	204.852	45.3999	38.3071	92.2709	180.035	286.786	136.421	25.4056	42.0369	44.4827	27.1176	34.1493	39.958
			24.2392	63.3983	8.24346	24.1084										2.90331					715.239	1381.47	321.251	496.778	158.209	204.239	38.1848	15.3014	105.313	150.575	351.841	429.785	164.693	53.1653	31.9481	60.6249	18.4351	21.9509
			16.5462	129.69	9.60813	16.4685										2.03274					1291.47	3160.05	370.042	348.255	154.22	136.728	24.0604	14.7359	165.305	328.558	385.904	312.256	21.7216	346.415	29.1966	23.877	18.267	36.2893
			33.844	100.722	14.1438	30.1151										3.33914					1907.8	2620.02	324.012	394.899	201.784	178.462	20.8503	46.6228	97.8712	189.854	405.543	498.83	129.229	45.461	32.6818	46.7451	42.4038	21.4771
			17.0397	81.4859	11.5987	22.2132										3.71313					680.998	1498.87	267.242	487.572	93.9203	149.617	26.1393	28.2182	58.2087	303.702	301.515	141.638	12.8557	143.659	42.893	57.0785	13.1002	34.9442
			34.6882	139.466	8.37978	30.5775										1.33322					1989.98	1628.01	281.358	620.752	151.458	126.448	67.2897	38.0625	44.0161	342.06	378.539	344.477	14.7664	17.2428	24.9164	38.0625	48.0903	80.9861
			42.0243	60.0903	16.8785	19.4496										2.9056					322.691	1586.92	312.045	366.36	126.678	165.267	60.0135	38.246	86.6706	203.97	532.586	415.056	107.706	76.4002	40.0192	9.4927	8.45325	72.7927
			23.0276	59.6349	9.72457	22.9116										0.351222					448.16	1247.44	238.397	749.636	111.412	94.6107	38.3683	21.2019	67.6448	362.313	627.714	290.468	46.5005	317.31	32.743	28.8908	12.5499	53.3487
			43.1103	80.9642	15.9964	18.786										2.13692					1612.35	1494.96	161.373	417.914	124.07	144.707	39.8357	18.8784	142.29	207.039	499.137	359.206	41.6089	68.0846	33.1098	13.4212	27.1788	94.1322
			24.6718	16.3654	10.9792	22.7706										3.2387					596.863	1154.5	226.736	678.443	143.172	136.882	84.777	19.123	188.32	366.302	370.56	255.792	79.1517	20.6363	56.4671	21.049	12.8404	28.952
			16.4173	93.1077	13.6521	14.4029										2.89069					1151.57	1630.94	394.592	80.6675	122.305	145.32	13.9868	17.1664	116.513	223.303	266.839	223.264	45.7056	106.728	47.4788	17.5485	18.3587	42.0369
			25.9884	52.111	13.4515	25.0548										4.09996					929.49	1547.78	259.571	519.793	98.9069	103.893	64.5382	53.471	147.2	234.964	261.93	126.295	25.8948	7.35264	31.4589	34.3327	36.7785	51.0252
			36.9163	57.7142	9.12972	28.4										2.93291					1075.26	1039.06	296.088	516.725	169.563	98.6767	27.7902	27.8514	222.689	148.734	440.219	345.704	141.458	73.9544	106.483	35.6779	11.9385	55.3053
			50.3564	20.7369	11.2285	27.2245										0.334313					1433.32	1149.61	204.641	834.331	114.02	152.378	19.5357	48.4571	102.244	168.374	524.607	450.652	92.2367	319.756	39.4689	29.808	10.4404	39.7746
			16.7829	87.0201	20.8363	13.5113										0.509892					847.312	1045.91	175.489	529.306	85.0979	99.4439	29.1354	18.8784	161.316	102.628	585.98	321.155	197.222	102.264	32.3149	27.4234	18.9396	30.664
			15.7308	88.5091	8.62199	31.2191										0.370851					1080.15	2784.37	235.021	543.115	135.424	275.739	21.9968	19.2453	160.088	147.507	466.916	319.314	82.4535	138.523	41.3032	46.0725	21.6605	23.5713
			22.8658	51.0227	10.7493	30.6973										3.38403					858.073	1677.9	440.315	593.748	90.3146	189.509	59.9523	18.2364	146.586	267.185	395.723	289.548	98.8403	18.374	25.8336	73.6487	29.38	31.2143
			26.0629	53.0553	11.7883	11.2555										2.08565					1119.28	1736.6	223.974	534.83	104.047	235.846	29.8692	55.9168	192.002	251.534	546.088	380.073	9.04941	123.848	31.7646	43.6267	11.5258	119.446
			25.0035	52.4163	11.1498	20.5249										4.75629					372.34	1409.84	320.944	396.433	112.946	136.345	28.8908	40.6918	62.735	278.846	665.766	330.975	127.028	112.109	16.9065	75.5442	14.5219	38.3071
			12.533	40.2875	11.027	23.4122										4.45309					1580.07	1561.48	389.989	274.607	82.5662	152.685	20.2236	17.5179	243.556	262.889	412.601	148.696	19.5969	53.9601	32.3761	16.9065	19.1383	49.3743
			36.2756	126.349	9.93013	21.7757										2.34085					539.143	1147.65	340.89	790.142	146.241	123.61	33.2933	25.161	97.641	149.348	204.852	375.47	24.2438	100.736	25.7113	50.8418	14.5219	63.2541
			18.5982	94.5621	12.9404	23.5363										1.8293					1307.12	1324.73	249.751	413.004	115.401	106.655	49.9857	11.8162	125.489	325.182	191.657	453.107	13.9563	100.552	43.6878	22.5929	14.1397	39.7134
			22.0226	86.7621	9.74756	15.7679										1.7146					901.119	1481.26	486.038	310.51	85.0979	79.4208	43.8713	33.4767	119.812	221.462	277.58	280.035	139.012	151.975	38.674	22.5012	18.481	38.4294
			36.2972	95.886	10.9997	13.8266										1.48245					1232.77	1224.94	201.573	302.839	173.245	136.575	35.8613	17.0746	77.081	164.384	289.548	272.363	54.1436	127.762	40.0192	39.4689	21.9662	33.8436
			13.7301	29.7423	16.8943	17.8756										4.24712					489.249	1682.79	158.918	429.881	88.2432	135.808	47.1119	18.4657	112.754	143.518	449.425	258.554	47.7845	97.3728	10.792	17.8389	10.4404	53.5321
			17.1749	57.5431	8.63223	18.8061										2.13796					944.165	1444.08	167.511	256.195	110.875	120.848	9.12584	21.5993	78.4619	302.781	411.067	425.489	134.121	55.6722	35.4945	24.8553	20.6363	43.4433
			18.5344	79.6804	10.4901	27.6999										2.49139					923.62	2142.6	437.246	341.197	124.3	117.933	34.3327	25.0999	78.8455	256.444	397.258	535.654	14.5524	12.7792	40.4472	23.3878	30.6029	28.7686
			35.7586	28.0328	14.3244	20.6315										3.37462					737.741	1428.43	362.678	883.43	87.2459	130.898	23.6324	50.5972	81.684	224.837	457.403	214.058	55.8556	78.846	47.4177	35.0053	24.1827	55.4888
			14.7061	78.689	7.61583	18.9948										3.18362					989.167	2710.02	294.553	372.497	142.865	89.7009	34.9442	32.4372	123.418	78.9222	347.238	264.385	47.2342	11.4952	54.9996	32.2538	10.4557	44.2993
			27.2506	24.6048	10.0618	31.408										2.47355					1284.62	1256.25	400.422	357.461	98.8301	165.267	72.7927	26.2005	81.0702	379.191	280.648	142.865	60.0135	108.44	58.974	49.4966	22.1649	15.0416
			36.3054	51.5609	9.61779	19.8737										2.19546					855.138	1241.57	291.178	726.314	113.636	272.977	34.3939	36.5339	88.8186	208.266	324.223	253.337	139.257	73.2207	42.1592	23.7547	6.92463	28.0348
			28.5174	30.7393	9.553	12.8091										3.75247					847.312	784.7	316.648	442.463	131.128	170.79	44.4216	20.1319	122.037	287.131	377.618	344.17	60.4415	52.0647	27.9737	34.027	52.6761	78.2957
			34.7151	100.548	13.2899	23.6712										1.41587					756.329	1026.34	210.779	663.713	126.295	157.902	51.0252	28.1571	160.088	208.266	492.079	336.498	34.455	164.204	23.2655	48.6406	23.449	32.0092
			25.5662	63.5799	18.11	17.5626										3.15091					2862.64	2076.07	150.94	711.585	142.252	156.674	22.0426	38.4294	270.867	399.444	224.492	452.494	30.3583	209.696	32.3149	26.5062	32.8652	37.2065
			39.9159	28.7333	9.21135	25.7604										2.99358					863.943	1318.86	118.489	1380.55	255.485	176.007	57.7511	10.9296	63.0419	365.689	346.011	334.35	55.2442	119.201	47.54	32.0092	21.0949	60.5638
			31.0325	66.4388	11.0353	19.148										4.24728					1365.82	1688.66	389.068	325.854	87.5528	126.985	16.7383	24.3661	180.648	125.336	234.925	323.61	38.7963	147.083	33.8436	18.7255	19.9943	33.4155
			18.4852	28.3027	14.5255	25.4196										1.72644					676.107	993.081	310.817	507.212	93.7668	220.196	40.0803	18.7408	196.912	279.459	365.957	116.935	51.8201	59.9523	17.1816	71.2641	16.402	41.5478
			22.9098	124.579	15.0333	14.4509										3.91825					723.066	1958.68	306.828	454.124	116.398	251.189	29.4411	23.9993	131.857	149.962	255.792	415.67	25.3445	136.077	23.5101	25.589	8.69782	19.5357
			15.1976	46.1044	11.2593	17.3712										2.15055					876.661	1369.73	244.534	233.487	121.615	132.279	17.7167	10.3182	79.5359	219.007	519.084	418.738	27.4845	29.1354	73.9544	26.7508	7.58193	26.2616
			46.4496	72.5405	9.86271	29.4323										2.13108					930.468	1100.7	102.148	351.63	98.9836	105.504	35.9836	28.1571	131.55	200.595	415.363	326.065	17.0899	12.2442	24.9164	53.4098	15.4696	30.9086
			37.0969	156.16	13.3366	14.2097										3.96912					848.29	2025.2	115.42	612.16	212.217	104.277	38.246	51.6978	87.5144	149.348	337.726	380.38	67.2285	106.483	79.1517	29.3189	22.1344	47.4788
			17.5245	105.868	13.2762	25.9428										2.61325					2741.33	1149.61	289.337	937.438	176.621	102.896	53.5933	20.1013	110.146	114.826	578.616	118.47	38.3071	177.656	28.1571	21.049	37.3899	18.9701
			15.5542	64.1211	13.5733	14.308										2.34599					573.384	1516.48	281.051	228.577	80.4182	109.494	20.1472	19.7344	148.734	358.938	200.556	329.747	76.4614	196.977	35.2499	50.9641	14.369	45.6445
			15.3481	26.095	11.2384	25.2334										1.66279					767.09	938.295	371.884	332.298	87.4761	121.078	19.658	27.1176	78.6153	223.61	332.509	363.502	91.1972	101.042	38.7351	20.5446	10.1347	54.6939
			22.4024	56.1119	8.77272	18.0612										2.51788					1217.11	1183.85	156.463	764.366	116.398	86.4788	62.8261	31.2755	134.235	166.839	400.94	260.395	71.2029	37.8791	34.1493	23.5713	28.7686	58.8517
			23.1354	33.3516	11.9458	20.5772										4.08515					868.835	1394.19	170.886	588.838	83.4101	117.012	35.9836	43.9324	150.269	273.629	305.505	404.929	135.833	65.7611	23.7547	38.9797	14.7664	52.2481
			36.3853	73.9576	11.3977	12.4648										2.09656					1386.36	2443.92	160.453	677.216	199.329	102.589	27.6068	25.2833	88.3583	307.077	383.756	462.927	21.0796	115.288	25.2833	56.0391	14.9193	32.9875
			14.0215	67.383	8.85653	24.38										2.45804					827.746	449.138	265.401	449.828	93.997	120.234	33.5378	6.90934	105.773	235.577	334.043	324.223	17.1816	21.6146	47.9068	42.7095	10.043	50.5972
			76.4412	94.1947	12.959	17.0272										3.86978					1423.54	1596.7	212.927	472.843	106.579	73.7438	13.7423	18.5421	168.681	110.76	385.597	410.146	57.8123	67.3508	58.8517	45.461	17.1052	21.7828
			15.7084	46.3766	12.5259	16.1919										1.92021					814.049	1012.65	336.594	235.942	104.354	119.007	25.4667	16.1575	124.108	278.539	597.028	238.301	201.624	74.0767	29.38	37.1454	17.8542	23.6324
			17.3876	105.777	13.7856	15.7817										1.31078					1065.48	1115.37	203.107	238.09	155.14	272.056	52.4927	53.043	143.824	185.865	728.366	546.088	214.098	78.6626	27.2399	26.017	10.5016	39.7746
			15.4375	32.7283	12.4645	17.1692										1.55413					779.808	1681.81	189.605	93.5559	144.707	169.256	24.3661	107.706	133.698	413.867	245.666	318.7	61.1752	148.551	58.546	21.2325	17.1052	44.8496
			19.771	36.3312	11.034	42.434										1.8664					1091.89	1128.09	278.289	553.548	108.42	91.4653	64.1713	9.67614	78.7687	405.888	433.161	417.511	30.4806	71.9367	43.321	35.0053	25.0387	44.177
			14.4918		11.7566	25.5886										2.27211					879.596	998.95	237.783	248.216	107.039	188.282	32.9875	67.84	84.8294	190.161	365.037	206.08	109.663	91.4418	24.6107	50.8418	10.1653	37.3288
			15.0944		13.0055	19.4796										4.30378					1311.03	1472.45	320.023	202.8	113.79	221.116	54.327	9.81371	67.1078	197.526	465.382	295.685	41.1198	65.5165	28.4017	16.9676	9.07998	47.7234
			36.7535		16.6551	18.617										0.337179					617.408	981.341	255.274	530.534	188.895	91.8489	36.1059	14.5371	123.188	275.47	362.889	206.08	176.677	188.417	30.4195	30.7863	26.9954	49.6189
			19.2009		11.4694	14.132										3.30953					2588.71	1394.19	307.135	351.017	175.7	174.473	47.968	40.9363	192.923	293.268	164.653	318.7	36.7785	200.646	31.5201	23.2655	6.81763	50.4749
			20.5444		8.52538	13.9578										1.50718					540.121	1923.46	161.68	635.482	147.468	252.724	35.4333	18.2364	100.326	141.063	474.588	256.406	46.6839	69.6132	21.7063	17.8237	11.3729	35.9836
			19.2699		14.7901	23.4458										2.26127					910.902	1923.46	379.862	402.57	92.5394	153.913	58.3014	23.5713	91.1201	188.934	461.086	573.706	61.1752	199.912	44.2993	20.728	8.74368	19.9484
			24.5442		13.3217	15.7305										4.18046					1312.01	855.138	241.159	586.383	117.472	179.383	83.7987	24.3661	121.653	192.002	282.183	394.496	85.0828	207.005	27.8514	41.7312	17.0288	26.9342
			43.0391		14.2146	13.9479										3.5176					905.032	1431.37	273.686	489.413	146.548	103.51	24.4884	12.7945	96.03	574.051	458.631	314.711	120.18	123.848	47.54	25.9559	20.8197	42.1592
			27.631		14.2951	24.0517										2.62766					760.242	1171.13	254.661	267.856	115.554	102.206	19.551	19.2911	97.0273	130.092	582.298	292.923	40.9975	136.077	22.4707	44.9107	27.5457	21.3242
			15.8209		9.41888	20.2912										3.99211					1063.52	646.757	398.581	285.347	155.14	240.756	23.021	17.1205	186.172	317.818	319.314	441.753	50.2303	48.9463	45.7056	26.8119	10.7309	45.3387
			9.84516		10.8275	18.9286										4.15988					680.02	2682.63	321.251	824.511	100.441	273.284	25.9559	54.4493	138.071	263.195	248.427	411.987	116.267	47.54	23.9993	34.2716	19.9179	104.282
			45.7353		8.26174	13.2245										2.64297					794.483	957.861	127.465	398.581	124.99	97.6027	96.0888	34.1493	78.7687	233.123	241.676	358.286	36.2893	40.1415	31.3366	22.8987	16.6772	71.8755
			13.1203		9.51827	21.1905										1.33859					895.249	951.991	248.83	490.641	117.856	165.574	43.4433	18.5574	108.458	347.891	475.509	450.039	65.2108	8.63668	44.4827	14.0021	36.5339	19.0924
			33.3944		11.933	15.1977										2.02591					644.801	3207.01	548.639	500.767	99.9809	103.05	35.4945	25.8948	91.5037	378.577	250.576	299.06	63.0095	223.637	25.4056	75.6053	21.6758	24.7941
			17.017		7.89057	13.9836										0.835112					1813.89	1148.63	254.047	302.532	151.765	89.1638	6.5119	15.7447	110.99	210.414	470.292	550.998	30.1749	69.4297	22.5318	12.6569	21.3701	19.1536
			33.1461		10.1521	17.8571										2.01772					862.965	1628.01	154.009	361.757	158.209	100.518	19.1841	24.8553	115.286	134.465	653.491	463.848	14.1244	96.2111	40.814	22.1038	15.7142	25.0387
			31.8772		10.659	13.8451										4.93431					717.196	1825.63	196.663	187.457	168.642	106.272	42.2204	52.3092	81.684	377.35	352.455	349.693	22.6694	121.403	27.9737	25.6502	17.4568	82.4535
			36.5945		13.7783	28.3314										2.82852					1496.91	1019.5	184.388	660.031	84.791	159.743	30.6029	37.5122	71.7875	126.563	263.771	500.058	58.4237	74.6882	22.3484	50.2915	11.0519	25.5279
			19.4072		14.4274	12.9279										1.90379					889.379	1077.22	213.234	491.868	111.642	129.056	30.236	85.6942	133.007	396.069	432.24	373.936	53.7156	21.8286	46.4394	52.1869	17.3192	35.5556
			33.094		8.64235	18.2111										5.40986					642.844	1201.46	233.18	516.725	97.7561	126.985	53.3487	15.118	76.6974	293.575	348.773	216.207	47.2954	47.1119	26.5062	32.2538	22.0732	118.223
			28.0085		11.7758	19.7549										3.80374					861.987	1133.96	262.639	382.931	141.024	120.541	30.4806	11.4952	157.02	280.687	426.103	239.221	41.0586	77.7454	14.0327	19.8873	23.2044	19.5969
			13.6851		14.3262	17.9084										1.56687					1399.08	2717.85	219.371	736.134	106.502	146.241	25.589	10.5322	107	273.322	171.097	269.908	19.7803	12.6417	9.37042	50.7806	21.4465	15.1486
			37.622		10.5262	16.5462										2.83024					1357.99	1031.23	378.328	748.409	111.105	150.23	16.188	16.2339	236.191	187.093	397.258	307.346	58.4848	11.4035	46.8674	27.1788	11.22	51.2086
			11.0171		12.8538	14.6691										1.93547					762.198	1864.76	179.785	374.645	108.19	103.28	31.092	22.5929	67.6448	299.406	497.603	495.455	51.7589	59.6466	42.5261	19.2606	11.5869	36.2282
			22.4959		8.79519	16.0418										2.3797					994.059	1572.24	131.147	549.252	104.737	121.231	32.2538	24.7941	95.1861	142.597	458.017	230.015	84.1656	88.8126	91.2584	17.9307	12.3512	50.8418
			13.1352		13.1841	19.0364										2.86059					978.406	1809.97	147.257	402.57	105.888	322.689	58.9129	55.183	113.828	253.683	320.848	291.082	39.2854	33.2933	36.7174	53.043	10.8073	57.3842
			25.4664		17.2093	17.2068										3.53067					567.514	1033.19	171.5	524.703	75.9686	88.857	23.9993	15.1027	85.5965	271.788	556.521	381.607	97.1283	76.4614	32.6207	62.5204	8.78954	22.5318
			16.1663		15.2458	21.6911										2.16778					1404.95	1774.75	198.504	620.752	239.528	231.243	23.3878	22.4095	61.8144	203.05	515.708	230.322	54.0213	10.3182	58.9129	21.3395	13.2531	53.9601
			16.1721		12.4271	21.897										1.94527					1317.88	1691.6	347.334	364.519	65.6886	92.4627	32.3761	15.5155	140.449	243.556	320.541	434.695	6.2979	49.7412	40.5083	49.0686	22.2261	30.236
			20.7055		7.52623	12.5135										2.57827					1661.27	1390.28	344.879	630.572	95.8382	131.972	43.4433	37.3288	182.49	243.249	357.365	313.79	141.703	138.279	22.4095	34.7607	11.0213	39.2854
			22.1646		10.0954	18.913										2.35275					856.117	1679.86	276.755	292.712	114.557	192.885	34.7607	18.6338	103.625	187.093	568.796	308.573	6.58833	43.9936	45.033	30.8475	23.0821	42.7095
			38.1923		14.2162	24.8509										5.64157					1071.35	1510.61	292.098	390.296	102.666	117.549	13.941	13.6353	95.1094	105.006	384.983	386.21	123.604	142.681	48.7628	30.4806	29.8692	44.4827
			18.4984		11.2094	17.3586										2.74138					689.803	939.273	336.287	212.62	111.028	102.819	28.3405	19.7497	167.453	191.696	504.047	300.902	27.9125	73.7099	38.674	29.5023	23.9381	40.9363
			17.1583		8.64123	29.7814										2.69273					954.926	1701.38	160.146	519.793	101.822	89.4707	41.3643	35.9225	127.637	164.078	625.259	187.975	38.9797	213.12	27.9125	31.7035	11.6481	30.7863
			16.0174		10.3851	18.2238										2.28848					2561.32	1663.23	402.57	235.635	87.5528	189.816	18.9854	27.2399	79.3825	154.872	236.46	593.345	31.3978	170.074	13.5894	33.7213	20.0249	46.6839
			13.3342		13.0929	23.9727										1.81659					1043.95	1927.37	239.931	412.39	177.541	91.3119	20.7739	23.6324	71.1738	352.494	312.256	400.633	20.0707	37.3899	34.9442	27.9125	27.1176	25.8948
			48.5826		15.9119	11.5936										2.82041					804.266	2913.51	358.382	112.965	147.775	193.805	95.4773	23.9993	126.64	402.206	761.508	287.399	65.2719	7.09278	39.2854	24.305	14.7359	22.2108
			18.5542		14.2705	10.9551										3.81989					696.651	3261.79	359.609	192.06	94.534	97.9095	30.4806	20.9573	115.286	328.558	375.47	322.382	70.8361	195.51	21.6146	42.0981	10.4557	44.9107
			25.9309		8.46568	28.4775										3.23949					684.912	1734.64	432.643	276.141	90.9283	96.1451	34.455	14.2314	145.359	192.002	446.356	247.814	77.562	138.523	27.1788	26.7508	17.4568	20.3153
			25.1358		11.1871	17.6773										3.80664					1296.36	604.69	350.096	195.435	92.2325	204.852	29.7469	20.7433	86.824	218.086	565.114	402.167	31.0309	211.163	22.0885	38.9797	19.658	45.8279
			16.1249		20.2123	15.1195										4.06217					1673.99	1778.67	316.341	707.902	170.177	136.268	54.8773	21.6452	109.302	292.961	456.79	259.168	40.0803	64.2324	18.2058	33.2321	12.4888	62.1535
			40.9985		13.1582	21.7908										3.08559					680.02	760.242	205.562	344.879	184.599	80.725	37.6957	50.5972	88.0515	143.824	325.758	501.285	77.8677	82.5147	33.1098	33.7824	26.5673	28.6463
			28.7658		9.24334	18.0154										4.35231					1047.87	2350	393.364	517.952	124.453	245.052	58.7294	17.2886	156.406	215.017	209.149	309.187	31.8258	180.835	38.4905	33.2933	10.15	23.9993
			36.6504		11.2077	16.2536										2.75057					911.881	874.705	119.64	223.974	123.916	100.748	31.7035	38.246	155.178	407.729	282.49	455.562	110.152	77.8677	31.7035	85.2662	15.546	32.5595
			42.5527		8.81493	27.3259										4.38646					617.408	1516.48	363.905	400.729	109.417	114.48	63.5598	11.9385	101.937	122.037	403.395	212.524	6.09918	192.82	46.2559	35.0053	8.88126	22.2719
			12.0909		11.0093	26.1282										0.494328					549.904	1554.63	307.135	462.716	148.082	127.752	43.749	11.7398	218.086	205.198	383.142	332.202	32.4984	88.7514	24.6719	33.5378	13.5435	43.0153
			34.5841		17.8966	14.9285										3.24967					980.363	1212.22	270.004	575.336	141.024	163.732	22.7152	18.9854	122.881	262.582	257.633	304.891	75.2385	87.712	36.4728	45.889	40.2026	77.99
			35.8749		11.142	24.19										1.93393					1602.57	1092.87	162.908	566.744	99.2137	100.134	80.3746	53.043	94.4189	173.284	633.852	346.625	14.369	10.471	22.1649	30.1137	20.3306	47.54
			16.1546		9.24154	16.6532										2.55059					932.425	1254.29	376.18	381.396	73.6671	137.112	19.7039	51.0863	146.586	308.305	253.951	216.513	47.1731	158.334	29.1966	23.3878	10.0583	48.4571
			24.7304		11.6335	22.85										2.2887					1387.34	1135.91	322.171	480.821	92.3859	93.997	25.0999	22.3484	109.532	107.154	480.418	486.556	54.755	70.2246	36.4728	43.749	11.6633	56.8339
			27.5468		10.8661	14.7401										1.75084					2033.03	2197.39	225.202	471.308	77.9632	120.771	40.2637	20.2542	67.1078	299.406	313.176	289.241	69.0017	24.7941	35.4945	59.5854	24.0604	27.1176
			23.8009		15.179	18.4036										5.02602					1491.04	1774.75	235.942	258.036	92.1558	134.196	23.3267	24.9776	77.081	226.371	382.528	249.348	24.305	188.417	49.4966	37.0842	18.4351	53.7767
			35.0363		7.98256	19.551										2.32566					548.926	547.948	286.268	640.392	84.5609	123.303	66.6782	124.827	99.3288	293.268	535.041	396.337	17.0746	74.9328	47.6011	40.5695	15.6377	27.7291
			16.7449		11.0558	16.1132										2.96561					1102.65	940.252	324.012	651.439	80.5716	103.51	21.5688	37.8791	101.86	347.277	781.147	310.108	36.2282	117.489	24.305	29.6857	23.9993	23.877
			11.5633		10.6255	24.4426										3.90846					1074.28	953.948	376.18	419.755	83.717	111.028	54.8773	15.4696	115.132	291.12	326.065	300.288	158.579	68.7571	70.0412	44.9107	15.0874	35.0664
			24.8162		11.7191	14.4168										4.7227					1475.39	1557.57	142.041	158.305	180.917	88.1665	28.8908	24.1216	78.155	222.996	366.571	461.7	12.6875	118.468	29.7469	49.5577	13.4824	67.9623
			28.6093		9.64846	24.199										2.24724					1409.84	2479.14	241.465	416.072	75.4316	108.19	78.3569	18.802	63.3487	215.938	309.494	246.279	32.0092	96.6391	46.9897	18.481	16.3868	47.2954
			36.3201		10.5416	18.2148										2.12758					944.165	1864.76	176.103	671.078	167.415	196.567	28.952	17.0594	139.221	241.715	330.054	381.301	94.7436	41.1809	67.2285	34.2104	9.64557	47.4177
			20.1595		13.5463	14.5986										2.37789					1254.29	1317.88	320.637	522.862	129.67	242.29	56.5894	8.4991	173.284	269.333	446.663	198.715	27.4234	63.621	38.8574	40.4472	15.7295	25.4667
			18.9543		12.4349	13.2363										2.9542					1135.91	1081.13	194.208	486.345	83.5635	141.945	43.3821	45.3387	169.294	155.178	482.26	611.757	130.208	105.199	30.6029	19.4593	23.021	41.2421
			42.7133		11.502	14.4378										1.65459					861.008	2052.59	457.192	612.16	93.3833	116.091	60.8083	23.2044	68.3353	309.225	332.816	435.309	52.1258	37.8791	24.7941	68.1457	24.2438	22.5318
			21.4979		12.4629	16.7513										1.88922					2698.28	2635.67	338.742	409.628	117.856	116.322	28.4628	12.2289	72.8616	356.483	249.655	391.12	59.2797	74.627	44.3604	28.524	12.3665	45.889
			19.1601		13.2384	20.3689										5.38128					441.311	1175.05	227.043	399.808	109.877	172.631	23.449	18.5574	93.2682	256.751	353.683	209.762	140.48	117.245	26.9954	50.7806	16.0352	52.8595
			11.9254		10.5605	14.1709															809.158	1424.52	395.512	408.094	122.919	97.0657	63.193	33.4155	97.641	214.097	422.421	357.058	109.418	11.327	24.4273	30.9086	9.3857	53.5321
			28.5623		13.9891	14.4672															1631.92	1143.74	370.656	310.203	99.7507	113.79	110.397	141.214	105.85	135.155	313.483	421.193	23.449	22.0121	35.8613	25.5279	21.8592	6.35904
			27.0434		7.27015	18.7218															886.444	1241.57	374.645	639.164	99.137	137.188	31.7646	34.6384	142.29	339.912	259.782	489.624	119.446	73.5876	45.6445	61.6644	7.70422	105.26
			27.9293		11.1457	12.0123															706.435	973.514	335.367	389.682	95.6848	83.9471	34.3939	20.407	98.7151	177.887	302.743	417.818	19.0618	61.4809	33.8436	22.4707	15.4696	23.449
			16.8759		8.94277	14.5202															862.965	1756.17	254.968	426.506	197.795	104.124	35.0664	31.4589	72.7849	280.38	383.449	288.934	71.3864	62.8873	19.9179	20.9726	23.021	21.7369
			34.1779		17.1813	19.7652															900.141	1174.07	226.122	580.246	259.168	107.346	17.9765	30.7252	83.4485	305.85	269.294	358.592	23.877	194.776	24.1216	34.883	10.5016	18.7103
			26.6785		9.15565	13.4733															1212.22	1263.1	143.268	259.877	82.4895	217.127	21.2478	16.6008	121.807	228.213	323.303	301.822	66.1891	132.164	36.7174	19.123	44.9719	55.0607
			16.4657		9.03193	13.1882															808.179	2983.95	246.989	269.39	235.539	157.595	7.81123	60.6861	145.052	229.44	322.075	320.541	35.4333	7.24564	36.7174	44.4216	39.2854	31.8869
			34.1264		13.5667	67.5216															952.97	942.208	291.178	223.053	115.324	134.733	30.6029	20.2389	97.9479	169.908	345.397	387.438	29.6857	46.9897	23.3267	26.5062	41.5478	22.5318
			12.471		7.89655	26.1973															896.227	1911.72	233.794	664.941	80.8017	100.441	46.1336	46.9897	71.0971	211.335	459.551	399.713	74.5047	57.8734	32.5595	42.2204	15.5155	51.0252
			15.8382		9.92002	20.7626															613.495	1313.97	226.429	405.332	221.116	169.87	17.7931	18.6644	87.8213	177.887	558.976	341.408	127.762	19.5969	29.0131	23.0821	9.61499	11.0366
			10.1605		9.81695	23.8851															605.668	1138.85	334.753	401.957	117.319	162.198	26.8731	7.78065	170.522	206.118	324.53	294.457	9.66085	121.158	37.1454	40.5083	12.9627	33.1098
			32.2805		14.6716	16.4788															1382.45	1069.39	246.682	750.864	74.3575	200.556	25.8948	21.5535	101.477	118.048	451.88	204.239	11.6786	87.5897	60.1969	19.2758	13.6658	25.8948
			41.7969		15.2927	18.336															1106.57	1739.53	177.637	446.452	120.694	144.4	21.5993	23.877	75.3932	183.717	450.346	567.568	155.644	81.2918	31.8869	14.1703	17.2886	45.7668
			27.8832		14.897	14.4676															1585.94	2357.83	295.474	608.478	152.992	141.331	31.5812	15.3626	75.0096	172.977	385.597	396.951	69.1852	75.8499	19.337	41.6089	29.1354	60.5026
			13.4084		8.85018	25.0945															1591.81	1649.53	209.858	282.892	100.901	178.155	48.4571	23.2044	139.221	170.215	550.384	444.208	16.4632	79.5797	19.7039	38.5517	12.9627	50.1692
			24.2506		10.0267	19.396															1140.81	1658.33	287.802	413.924	152.685	264.691	29.38	8.3921	71.0204	161.623	626.487	491.772	43.5656	46.5005	40.386	11.8773	32.0092	35.6168
			15.7122		10.87	28.6024															1065.48	2639.58	408.094	326.467	106.502	233.391	23.877	12.9474	98.4082	206.118	303.05	182.758	29.8692	15.8823	38.7351	34.9442	22.4707	33.9658
			39.9302		13.6067	20.2097															1888.24	984.276	254.354	555.697	120.081	154.526	79.702	7.09278	113.828	335.309	324.223	572.478	63.9879	30.7252	45.9502	34.2716	15.8365	30.2972
			20.2784		13.3574	28.6815															1074.28	1643.66	205.562	424.051	95.5313	189.202	43.8713	136.322	149.655	177.887	305.811	295.071	30.2972	74.199	21.4618	33.4155	8.91183	28.2182
			24.0513		8.82345	29.1256															803.288	1813.89	266.015	378.021	172.018	132.202	31.9481	41.0586	180.035	246.318	253.644	383.449	45.7056	79.7632	35.311	20.8809	7.85709	32.8652
			29.6013		8.97673	25.6661															1026.34	333.208	352.551	276.448	118.776	134.12	19.8261	21.6299	92.8846	145.666	430.399	174.473	72.3647	110.397	15.439	28.4628	38.1237	24.5496
			20.39		8.76043	17.4222															634.039	1584.96	175.796	283.506	128.673	152.071	17.0899	19.0007	97.641	271.174	486.556	221.423	24.0604	54.3882	39.7134	41.6701	7.42907	38.9186
			23.3757		14.9736	35.7494															695.673	1486.15	614.615	346.721	98.9069	142.252	36.3505	51.9424	176.045	250.307	245.359	394.496	26.4451	84.8993	67.6565	21.0185	12.7639	24.7941
			32.0805		14.4787	20.0213															1061.56	928.512	178.865	174.875	95.5313	117.165	73.5264	19.8873	122.037	283.449	309.494	705.045	51.8812	16.9065	19.7191	17.2122	42.0981	32.6818
			29.9692		13.1634	26.3127															1320.82	841.442	232.566	297.008	155.14	216.82	82.6981	19.3523	65.8036	359.858	455.869	238.301	53.2264	76.4614	31.3978	42.893	26.6896	31.7646
			23.124		12.2999	23.2759															355.709	1556.59	396.433	763.138	115.247	256.713	26.3228	14.6289	95.7998	285.29	352.455	268.067	77.5008	33.4155	43.6878	32.1927	66.3114	31.4589
			15.4258		12.9223	15.6795															1668.12	1728.77	203.414	285.961	89.0871	207.001	23.0821	82.5758	89.6625	192.923	394.803	382.835	134.365	6.23675	24.9776	24.733	22.5929	76.8894
			21.5528		11.3889	19.787															1027.32	1055.69	118.565	642.847	104.507	94.4573	31.9481	27.7291	70.8669	178.193	454.335	437.15	34.3327	113.332	38.1237	22.9598	26.4451	13.8493
			52.617		10.3677	13.1092															909.924	2964.38	187.15	664.941	211.604	152.992	30.3583	36.2893	95.7998	262.889	315.631	370.56	65.3942	82.8204	46.3171	49.7412	22.0121	32.1927
			32.5132		11.5411	20.2987															525.446	815.027	124.089	368.201	110.338	366.264	40.1415	58.3626	126.18	136.843	502.513	473.054	112.842	17.0441	61.4198	19.7344	6.75648	61.1141
			82.3983		9.44138	20.7328															2033.03	1575.18	144.803	405.946	137.342	184.906	42.7095	12.2595	140.756	315.056	259.168	240.449	50.536	55.611	44.6662	50.5972	20.4682	55.4276
			35.8847		10.2085	19.0759															663.389	1358.97	151.554	653.894	96.2985	129.056	38.4294	23.9381	242.022	170.829	584.753	274.511	43.3821	60.258	48.5794	21.1408	55.4276	59.402
			32.7228		10.1085	23.4957															1009.71	1110.48	169.966	312.965	87.9364	197.181	133.142	30.1137	164.998	220.848	416.283	392.962	107.706	18.9854	53.2264	29.0743	28.4017	33.2321
			23.4327		7.07309	16.0241															627.191	1667.14	197.584	237.783	113.023	101.132	28.7686	16.5549	207.039	245.09	880.572	412.601	32.0704	82.8816	48.2125	15.4543	9.63028	22.1038
			12.5852		17.9726	19.3207															671.215	2185.65	277.676	585.156	192.885	152.071	21.6911	19.3217	106.387	328.251	446.049	331.588	55.1219	222.169	30.1749	35.6168	15.1486	35.1887
			22.9149		10.2407	15.2881															992.102	1268.97	252.513	292.405	138.569	95.608	62.1535	12.5499	82.9882	300.94	421.807	259.782	33.599	107.217	29.1966	22.9598	10.0583	8.89654
			13.9567		8.62938	22.635															1228.85	998.95	180.399	626.89	134.273	112.409	51.9424	16.1422	190.161	219.62	498.524	288.627	46.0725	43.2598	67.1062	19.0924	12.6264	57.9957
			27.6648		10.5652	26.386															1005.8	1974.33	241.159	679.671	81.1086	121.845	39.4077	26.5673	101.937	170.829	482.873	341.715	36.2893	107.217	51.3309	54.6327	7.55136	42.2204
			32.2542		14.08	12.4082															771.003	851.225	225.202	420.982	111.565	121.845	29.5023	13.3448	88.5118	177.58	691.542	486.249	20.835	27.4234	54.327	23.2044	16.9371	28.3405
			41.1157		9.64856	13.0583															926.555	1077.22	334.753	442.463	74.1274	171.404	31.6423	13.0697	81.9908	186.479	357.058	248.427	89.0572	48.2125	79.5186	26.2616	11.6328	17.5027
			20.0572		17.4392	26.5456															1727.79	1989.98	454.124	582.701	97.6794	85.328	34.0881	14.3996	90.1995	252.762	291.389	343.556	31.6423	15.2709	29.3189	38.674	12.3818	46.9897
			11.254		13.3169	15.9053															600.777	2314.78	118.796	824.511	80.0346	177.541	61.4809	43.6878	148.427	224.223	406.157	401.247	191.108	265.215	31.3366	21.7522	9.35513	45.6445
			32.2015		15.1194	23.7406															911.881	892.314	347.641	314.193	134.12	114.864	83.0038	58.7906	123.725	147.507	510.491	381.301	104.221	108.929	28.524	38.674	8.36153	91.9921
			18.3093		10.2828	16.3116															589.037	2760.89	195.435	660.031	177.234	133.199	23.5713	19.6274	104.315	137.073	481.032	264.691	73.7099	176.433	24.733	19.4746	8.25453	32.4984
			14.3899		12.2011	18.6482															990.146	2393.05	203.721	663.713	132.969	73.2835	17.4415	33.3544	149.041	135.462	348.773	293.537	64.1713	110.641	40.6306	21.4618	20.5905	36.7785
			28.3785		18.6046	31.3345															550.883	1457.78	266.015	540.967	101.362	99.9809	26.2616	15.5002	75.2398	330.092	346.625	286.172	112.353	118.468	46.3782	35.8613	22.4095	11.9843
			13.3589		14.4044	23.294															1417.67	1631.92	162.294	457.192	112.409	202.398	19.6121	21.2783	83.3717	136.69	268.067	458.017	26.5673	24.9164	50.7806	30.236	46.9897	41.9146
			32.8795		8.60901	15.5665															661.432	2921.34	208.631	769.276	103.663	140.717	29.5023	21.5535	158.861	201.822	476.736	293.23	22.6541	78.1734	61.9701	34.2716	7.33736	36.7785
			59.6531		8.56926	20.1744															1242.55	1275.81	421.903	520.1	109.724	202.704	22.1038	18.8937	91.7339	230.668	406.77	589.663	70.1023	176.188	52.8595	38.0625	19.0618	52.9818
			43.5389		13.2884	20.1113															754.372	1548.76	231.953	262.946	110.568	87.7062	60.6249	19.4899	89.5858	283.449	454.949	484.101	23.1432	9.03412	29.6246	41.0586	14.476	15.1639
			16.3735		13.6431	20.2537															942.208	1357.99	278.903	299.77	266.839	167.415	43.4433	19.6121	113.214	207.039	338.646	320.848	12.0149	245.404	42.9541	26.3839	6.81763	34.0881
			18.6501		10.8917	15.807															1144.72	1091.89	294.86	188.684	114.941	122.459	76.2168	123.115	86.2103	225.758	306.425	322.075	42.4649	100.124	37.818	27.7291	44.8496	15.3014
			39.7039		7.12755	12.6667															873.726	1067.43	149.099	353.165	83.6403	143.479	27.1788	46.1948	117.28	158.247	323.61	282.796	103.671	55.8556	74.5659	38.6128	15.2709	29.5634
			20.3692		10.5763	15.6529															1229.83	1452.89	260.798	432.029	207.921	145.32	28.7074	19.3064	105.773	188.934	412.601	392.041	14.4607	137.789	47.1731	7.2915	18.7103	43.1987
			46.5101		11.8707	29.1349															818.941	2866.55	303.146	102.532	89.1638	142.252	54.8162	19.5204	173.59	277.618	480.112	337.419	33.0487	104.955	37.4511	36.1059	33.4155	26.5062
			24.1127		12.7216	16.8312															1225.92	1455.82	326.467	274.607	125.297	148.389	29.9914	14.2314	119.812	228.52	512.026	474.281	6.83291	41.6701	34.3327	23.0821	36.3505	59.1574
			29.151		16.5384	19.7855															2306.96	1725.84	340.276	296.088	176.928	94.3806	32.0092	60.258	114.135	221.462	284.945	161.584	11.006	155.155	84.5936	32.6818	10.8837	54.5716
			42.0532		9.2839	24.4332															1242.55	1343.32	478.366	434.177	92.3092	274.818	39.2854	23.021	94.4956	154.565	327.906	110.798	34.5773	71.4475	36.8396	23.8158	6.17561	27.0565
			34.6376		7.98762	13.3142															676.107	1009.71	194.822	323.399	197.181	150.23	39.8357	43.2598	108.918	223.917	370.253	109.801	102.142	68.0234	42.9541	19.0924	18.16	22.8375
			22.2416		10.4497	16.3778															971.558	1553.65	272.152	480.207	83.1032	111.412	16.0658	22.1802	173.897	232.816	265.612	208.842	81.5364	130.697	38.9186	34.0881	15.3932	55.4888
			26.8484		12.2635	22.3594															715.239	1132.98	277.676	346.721	118.623	236.46	47.9068	56.4671	170.522	288.052	399.406	422.421	17.1358	8.08638	36.1671	32.1315	10.5016	25.0387
			19.742		11.0279	23.1102															923.62	813.071	285.04	452.283	150.23	78.0399	66.6782	47.7234	96.8739	190.161	728.366	245.359	27.5457	6.61891	84.349	25.8948	13.6964	31.0309
			12.5622		10.5439	31.9831															504.902	1304.18	205.255	480.207	168.335	110.951	26.5673	16.9524	118.431	300.633	584.753	329.133	18.4963	41.6701	47.7845	56.0391	19.6733	35.6168
			14.6255		12.649	16.1															1001.89	2169.99	451.976	566.744	123.84	106.885	29.6246	26.3228	141.369	261.968	304.584	436.23	29.1354	14.5524	41.0586	49.9246	31.0309	32.3149
			20.1228		11.6606	12.629															1210.27	2240.43	246.068	369.736	98.2931	257.02	38.1848	22.1649	167.76	216.859	398.485	204.852	146.839	114.065	57.0785	39.8357	21.5688	36.9619
			15.818		8.34392	14.5847															675.128	1132	294.553	170.886	137.572	82.5662	22.2261	22.4707	143.824	401.899	522.459	420.273	55.4888	131.675	18.3281	42.3427	13.406	54.1436
			11.4758		11.8783	17.5201															869.813	2306.96	382.01	443.077	99.137	148.082	28.1571	32.9264	159.781	128.174	626.487	155.447	42.0369	102.326	26.6285	52.8595	13.6353	23.2655
			28.4635		10.0537	14.4502															1008.73	1943.02	331.684	752.091	101.515	113.099	16.5855	40.9975	74.7028	192.923	468.757	323.61	14.1091	74.7493	29.0131	37.8791	17.1664	42.2815
			33.3401		9.15781	22.237															1087	2369.57	227.656	683.353	118.163	110.798	32.8652	31.9481	207.346	296.951	595.8	520.004	71.5087	124.582	36.2282	35.8613	9.2787	25.4056
			21.676		9.0424	17.5525															578.275	2451.75	300.691	968.125	140.717	100.671	31.7646	7.04692	144.745	166.533	627.714	444.515	16.9829	91.2584	45.1553	17.5638	13.299	47.8457
			21.5248		7.9149	16.9244															979.384	2940.9	143.882	210.472	209.149	237.994	35.9225	16.6772	169.601	230.054	428.251	329.44	91.8698	47.6622	71.3864	34.883	14.69	40.7529
			15.063		14.9324	19.8403															887.423	1211.24	204.641	471.922	71.5957	171.404	23.6324	21.3242	66.1872	245.704	164.039	365.037	82.1478	57.4454	41.3032	33.9047	15.225	17.1205
			14.7549		8.15321	18.6613															642.844	1637.79	240.852	368.815	96.3752	167.415	28.7686	22.2719	161.316	129.402	601.937	520.004	97.4951	28.6463	43.3821	34.8219	7.82651	33.3544
			24.626		13.9588	23.6465															1927.37	3034.82	243.614	300.384	172.018	190.123	27.4234	16.8301	60.1266	157.02	342.022	254.565	42.7707	78.2346	37.4511	29.9914	14.1703	23.1432
			30.7571		11.9074	14.9074															1509.63	305.326	499.233	550.787	131.742	131.435	41.6701	7.61251	123.495	462.352	420.273	335.884	44.8496	9.01883	38.0625	36.9619	22.0426	22.1649
			23.9		11.4889	18.2808															1497.89	1169.18	156.157	468.24	88.0898	140.411	40.6306	114.554	87.2076	222.382	404.929	316.859	12.4735	62.5204	21.6911	26.6285	21.1102	50.3526
			34.8866		12.1943	15.0842															886.444	2146.51	324.319	492.482	190.123	134.503	15.1027	8.80483	137.764	266.264	379.153	572.478	91.0749	72.9761	39.1631	45.5222	21.6299	41.6701
			50.1439		10.3638	15.0059															1233.75	641.866	278.596	347.641	80.8785	170.177	19.2758	13.4212	118.508	161.009	493.614	243.518	19.1383	99.2683	35.6168	30.6029	17.1052	16.7231
			9.08874		11.2859	18.1931															1105.59	1457.78	239.317	436.939	108.727	123.686	78.7237	20.7433	105.159	230.361	233.084	164.039	44.7273	132.164	35.6168	23.2655	20.1472	58.9129
			20.0361		12.2011	13.0676															1064.5	1426.47	358.075	463.944	116.859	229.402	62.9484	56.5894	99.8658	294.189	583.525	431.32	49.4354	35.1276	31.8869	40.6306	18.267	11.327
			21.5841		19.8524	13.852															907.967	956.883	281.358	408.094	138.876	161.584	15.3626	40.6306	77.7714	197.833	551.305	217.434	92.6647	58.118	55.7333	68.8183	20.6975	32.8041
			29.2974		13.7219	19.344															1012.65	839.485	108.362	378.328	75.7384	93.997	77.0117	34.027	199.367	236.805	239.221	224.185	99.4518	6.25204	21.9204	19.4746	12.6417	40.5695
			37.2479		14.7766	14.8849															906.989	1919.54	363.598	346.107	186.747	163.119	60.4415	13.0544	122.267	189.547	225.719	571.251	84.1044	139.012	43.4433	17.8695	23.9993	24.305
			26.3144		8.48372	23.3041															1400.06	944.165	284.12	376.793	59.9348	174.473	36.3505	13.8493	41.5612	158.554	255.485	267.76	154.91	9.90543	50.0469	44.7273	16.5549	28.1571
			26.8632		11.909	16.9432															1357.01	1131.02	154.622	330.15	116.168	130.437	61.2975	20.5752	113.138	188.32	431.627	205.773	44.0547	208.228	35.8613	22.7764	41.2421	26.9342
			19.089		9.2529	19.2277															1108.52	2033.03	212.927	448.907	75.585	191.657	17.6249	19.3523	84.5992	226.371	673.13	459.551	67.1674	91.9921	34.7607	32.9875	16.7383	52.0035
			32.8228		10.2656	15.4124															974.493	1665.18	227.963	403.184	166.801	149.003	26.9342	25.7113	139.528	197.219	456.483	339.874	47.7234	87.1005	35.8613	19.444	6.23675	50.7195
			16.122		10.9307	29.5517															848.29	873.726	299.77	680.898	158.823	194.419	17.4262	21.263	120.656	202.129	376.391	334.657	41.9146	14.2467	38.0014	31.2755	10.0583	13.941
			14.4206		10.4958	24.0511															1331.58	625.234	362.678	362.064	133.506	139.797	59.402	20.5752	116.897	118.892	449.732	486.863	131.675	97.8008	30.2972	26.3228	8.08638	67.2897
			25.4714		12.2528	20.4896															1525.28	3406.58	340.89	574.109	116.322	144.707	17.3192	43.6267	223.303	350.039	262.236	425.182	48.2737	91.8698	36.7174	32.6207	21.3701	52.7984
			15.723		7.49977	29.7769															1198.53	1578.11	140.813	322.171	75.8152	170.79	39.7746	34.5773	155.485	231.281	438.071	384.369	77.5008	154.176	35.6779	35.1276	16.2033	39.3466
			40.6273		27.8561	21.256															862.965	2228.69	215.689	264.48	155.447	143.172	85.6331	24.4884	165.305	245.397	405.236	272.977	11.4799	71.8144	40.9363	22.7152	11.3423	20.1777
			27.7267		12.2214	17.8303															550.883	2001.72	370.042	332.605	108.113	149.003	26.8731	26.6896	93.7285	253.683	312.563	318.086	66.6782	87.1005	60.9918	24.8553	18.6338	51.0863
			15.6822		9.57313	20.3234															685.89	1548.76	200.038	296.395	101.362	122.152	31.0309	43.6267	103.932	267.492	345.704	239.528	31.7035	28.8908	31.5201	30.4195	16.0505	32.8652
			19.3625		7.5387	14.3221															1080.15	1510.61	375.259	239.011	106.348	204.239	32.4984	45.2776	60.8938	213.79	324.837	311.335	28.4017	15.4084	23.9993	54.327	17.0594	35.4945
			28.9937		9.40269	16.3046															625.234	2033.03	177.944	466.705	217.741	199.943	38.0625	20.1166	84.4458	261.661	459.245	248.121	14.8734	67.9623	33.4155	21.0338	8.54496	32.8652
			22.4563		16.4537	19.2314															634.039	1451.91	315.113	422.517	159.743	69.0641	64.4159	29.1966	103.471	153.644	413.215	374.243	20.4376	43.5656	31.9481	61.4198	13.1308	63.4376
			22.5967		11.4571	15.9176															507.837	1039.06	452.283	330.764	151.151	118.546	49.8635	36.0448	81.6073	337.764	317.166	223.571	22.2261	100.613	48.7017	32.2538	10.4404	52.9207
			34.2269		12.3352	15.3399															843.399	1466.58	228.577	351.937	110.798	173.552	37.818	35.8613	113.368	198.447	329.133	292.002	37.5122	82.2701	12.9474	17.7931	16.2798	32.5595
			20.2583		10.447	20.1891															645.779	1332.56	180.092	407.787	136.651	110.107	17.7931	47.4177	202.436	224.837	438.991	375.47	64.2936	90.8915	20.3153	17.7319	21.9815	6.35904
			24.082		14.175	20.4029															1112.43	1802.15	308.055	221.519	114.787	167.415	27.6068	18.5268	56.4442	208.266	997.181	513.253	42.5872	16.0505	32.8041	23.5713	15.5307	18.1447
			48.6508		18.0708	28.4797															922.642	1532.13	294.246	637.937	168.642	107.499	39.4077	22.5318	73.7055	324.876	330.975	130.821	38.3071	99.0849	22.5318	57.5677	21.5841	30.4195
			18.4866		10.765	13.7367															855.138	1526.26	235.021	294.86	177.848	120.157	18.0682	19.7497	114.135	206.732	565.114	416.897	11.4188	41.4255	98.718	23.5713	20.514	25.589
			12.0569		11.3553	16.548															2991.78	1151.57	204.028	527.465	105.198	143.786	41.4866	51.4532	90.8133	403.74	409.532	316.859	76.6448	10.8073	54.327	22.4707	15.4543	53.4098
			23.7767		9.6973	20.9874															650.671	1647.57	112.812	338.128	79.9579	231.243	36.9008	28.3405	95.5697	292.961	359.206	156.368	69.0017	25.0999	43.9936	33.7824	16.7231	17.7472
			19.3551		15.3349	19.4066															630.126	1426.47	120.1	143.882	76.7358	182.144	30.1137	27.1788	133.468	356.483	106.348	402.167	28.7686	81.2918	28.8297	39.0408	13.4977	25.5279
			19.9465		9.58992	27.212															936.338	2068.25	161.68	588.838	88.5501	98.1397	58.9129	17.3956	242.942	187.093	392.655	233.391	50.4138	7.82651	38.4294	27.6068	22.8375	63.193
			23.9819		11.6953	15.8393															2886.12	1580.07	183.775	504.143	110.951	72.056	34.455	40.4472	65.2666	316.897	266.533	119.237	34.883	54.0213	47.9068	28.2182	17.9154	79.3352
			15.0313		10.5494	21.1378															1245.49	2393.05	347.641	449.214	122.152	150.844	44.8496	9.07998	108.842	142.29	458.938	183.986	27.6068	225.838	72.1812	31.3978	18.5421	26.3228
			14.2289		16.0443	16.3495															897.206	848.29	209.551	943.576	101.592	129.824	46.6839	19.6274	105.159	209.187	397.871	284.024	56.4059	131.186	30.9698	35.739	17.2581	25.4667
			29.0914		7.56407	14.396															591.972	2091.73	290.257	250.978	127.982	160.05	39.102	27.3011	116.974	254.91	523.993	347.545	76.8282	111.62	34.9442	36.3505	13.5894	15.9129
			23.4108		8.30603	13.6006															1303.21	1235.7	345.493	506.291	105.274	176.314	22.3484	42.7095	75.0864	360.779	604.392	483.794	62.4592	78.6626	46.5005	24.0604	30.664	21.3853
			46.0628		10.2704	18.2606															864.921	1301.25	262.025	285.04	82.3361	74.8178	27.1788	35.6168	83.3717	461.124	551.305	402.474	22.6541	222.658	44.177	21.9356	32.5595	35.4945
			33.9097		12.0117	15.181															603.712	2252.17	174.875	351.937	126.371	119.237	48.2737	11.3729	130.476	397.603	700.135	322.689	47.4788	56.7116	6.20618	50.3526	10.0124	41.4866
			14.5004		13.5768	26.9625															674.15	1290.49	236.249	514.576	95.6848	90.2379	125.805	16.5855	95.5697	261.354	385.29	482.566	108.195	59.7689	21.0338	24.9164	11.0978	42.7707
			25.0029		14.2497	17.2066															633.061	1884.32	271.538	329.229	96.9122	103.28	23.2044	42.0369	81.684	214.404	312.869	382.221	97.006	138.279	57.3231	39.53	14.476	19.5969
			15.0536		13.6936	18.2426															1184.83	1020.47	287.495	255.581	98.5233	71.1354	40.7529	20.4529	94.1888	212.562	545.167	240.756	82.5758	11.2965	29.9914	13.3754	20.3917	31.8869
			18.3677		9.21983	25.7149															1452.89	1264.07	117.338	624.435	110.491	137.956	47.4788	26.4451	159.475	310.453	410.76	323.61	67.1062	216.055	50.9641	37.818	25.0387	31.3366
			13.6077		14.7108	31.1189															968.623	1730.73	107.595	566.744	120.004	107.959	47.1119	31.0309	100.94	199.06	364.73	388.665	23.9993	201.135	65.5165	28.952	10.6697	20.3459
			24.0252		10.0464	23.1992															791.548	1024.39	191.753	382.624	101.055	115.478	37.5122	22.4707	64.0392	160.702	604.392	407.998	56.5282	10.1653	34.5773	26.9342	12.0302	21.156
			25.7241		7.18176	18.4564															793.505	1246.46	266.935	517.031	229.709	137.035	7.27621	19.4899	104.929	317.204	588.435	309.187	33.4155	120.914	30.4195	25.161	20.942	62.7038
			40.5838		12.3866	14.888															620.343	1209.29	233.487	445.532	76.8125	115.938	43.0153	29.4411	141.676	143.211	308.266	212.524	38.8574	64.3547	28.1571	36.5339	13.1614	52.0035
			19.3621		12.4105	29.6017															1277.77	2295.22	290.871	420.982	166.187	144.093	41.1198	23.5101	122.651	136.997	397.258	284.024	31.7646	91.2584	29.0743	33.1098	25.8336	21.5993
			66.0001		14.616	12.332															853.182	1444.08	118.105	727.542	146.855	172.325	24.3661	36.9619	66.6475	240.794	380.38	279.421	12.5805	59.83	74.0156	19.8567	23.1432	42.0369
			33.7248		15.8471	14.4499															858.073	930.468	285.654	387.841	123.149	112.562	19.979	38.7351	69.7929	274.243	355.524	500.978	53.9601	9.21755	31.8869	25.5279	27.1788	41.7924
			22.9665		9.4197	20.9254															938.295	2166.08	290.257	606.023	173.859	99.2137	19.5357	18.5115	130.706	149.348	557.135	201.477	99.0237	167.628	37.6345	31.3366	30.664	75.2385
			64.9715		7.44813	23.7289															1369.73	1809.97	294.246	452.896	173.245	181.531	25.8948	18.2822	92.9613	363.541	260.702	261.93	64.4159	50.2303	21.6758	38.5517	21.9204	42.4649
			27.6776		8.47142	13.8941															1629.96	1244.51	270.004	856.426	162.505	97.526	32.0704	25.161	72.0177	192.309	365.037	472.44	74.1379	86.9782	51.8812	21.2019	27.4234	34.2104
			26.8041		11.5223	15.0441															1140.81	1499.85	64.7872	376.793	98.2164	75.5083	33.2321	10.7156	243.863	213.483	350.307	219.889	15.8212	69.8577	23.3878	57.3231	23.2655	41.1809
			38.5911		16.9974	10.1261															1618.22	1195.59	274.3	340.583	81.4155	145.32	32.9264	23.2044	107.077	260.434	437.457	462.313	11.2506	127.028	50.9641	36.0448	9.73728	27.1788
			34.3706		9.67345	17.1782															1503.76	1717.03	262.025	599.885	196.567	99.137	59.5243	24.4884	61.5842	311.067	272.977	241.063	46.3782	292.852	34.5161	19.123	14.048	22.4707
			15.7309		14.4255	37.832															733.827	1570.29	353.779	582.701	111.258	86.402	35.1276	23.6935	149.348	159.475	420.273	338.953	220.212	31.7646	71.8755	40.5695	8.52968	22.0426
			16.9685		13.5834	15.9428															756.329	1035.15	137.745	70.3875	81.8758	106.425	39.53	18.6644	133.621	153.337	294.151	525.835	8.98826	103.976	34.027	37.0231	12.8098	47.2954
			36.6049		11.1595	19.8837															726.001	1416.69	198.504	388.761	90.5447	117.856	53.043	13.2225	82.3744	296.951	589.663	521.232	39.8357	146.594	48.396	28.2182	13.9257	29.808
			23.5088		8.49909	35.1639															1154.5	1094.83	444.611	252.206	115.171	123.686	38.1237	20.6057	122.19	400.978	519.39	442.981	73.0984	97.4951	56.5282	15.5002	21.9051	21.2478
			25.0623		18.5143	14.8759															833.615	1571.26	465.171	393.364	104.584	219.582	29.9303	6.68005	101.093	99.7891	468.451	234.005	220.702	104.466	62.8873	44.5439	6.08389	74.2602
			39.9016		14.1394	28.6386															1682.79	3207.01	489.107	436.326	180.61	236.767	49.7412	40.4472	97.4876	122.804	652.264	277.58	15.4696	41.1809	69.124	14.0327	24.6107	68.696
			36.5467		10.7549	15.353															787.635	1672.03	293.94	488.493	99.4439	92.3859	32.1315	18.3892	87.9747	337.764	220.809	405.236	55.6722	71.9367	21.3548	20.5293	22.7764	31.1532
			16.7465		16.2984	31.2981															1782.58	1535.07	153.088	335.367	180.61	147.775	26.9954	22.1649	99.0986	202.436	566.341	251.496	28.4628	27.9737	34.9442	20.2847	24.733	24.4273
			29.9193		8.12227	18.188															1280.7	1045.91	219.371	409.935	196.26	194.419	29.6246	101.164	139.835	305.543	740.641	321.769	65.0885	38.0625	42.0369	40.386	14.7359	35.0664
			26.156		10.5892	25.1751															1193.64	323.914	182.24	495.551	147.468	166.494	13.1155	10.9296	135.002	169.601	237.38	351.841	9.15641	12.0149	38.246	25.8948	10.4557	43.5044
			22.1184		12.943	13.2859															1001.89	1032.21	280.131	268.47	133.89	259.782	19.8414	18.802	147.2	199.367	362.582	520.004	11.6022	79.3352	37.2065	24.3661	6.77177	22.5929
			19.73		11.3091	19.9406															372.829	1911.72	174.875	163.521	171.711	145.934	94.7436	16.3868	64.2693	296.03	553.146	354.603	68.0234	69.552	34.883	41.0586	17.5179	24.6107
			41.6435		10.8972	15.5555															1554.63	1329.62	312.965	657.576	115.171	127.752	28.7074	19.9026	153.03	225.451	338.032	370.253	12.4276	59.3409	34.0881	24.305	28.3405	66.5559
			19.3065		12.7048	19.94															2353.92	1160.37	212.006	417.3	149.923	142.865	24.0604	63.4376	117.971	173.897	348.159	322.996	104.282	81.2918	16.6008	21.7981	36.5951	17.7167
			43.335		12.7648	22.7276															1447.02	2260	135.903	533.909	112.486	104.2	66.0056	19.0771	158.247	226.065	229.095	296.605	52.4927	59.2186	33.7213	22.2261	12.8098	24.9776
			31.3414		8.55919	19.8807															1631.92	1566.37	240.852	383.545	136.498	84.6376	21.5993	17.4109	96.2601	229.133	327.906	216.207	46.2559	39.4689	33.0487	83.5541	14.3537	49.4966
			43.4811		10.3624	22.4534															588.059	314.131	204.641	466.398	174.473	186.44	47.4177	19.5816	172.363	183.41	377.311	207.307	44.7273	131.43	19.1383	40.2637	20.4376	15.0722
			36.1228		11.6309	19.232															1036.13	1758.12	393.671	364.212	116.245	173.552	38.9186	23.2655	110.913	172.977	497.603	214.365	77.6231	213.853	28.8908	41.1198	14.3384	40.1415
			18.9251		16.5562	18.1213															956.883	1410.82	155.543	454.431	81.7223	228.788	39.53	24.6107	101.937	133.698	508.957	228.788	76.0334	28.3405	41.0586	31.5201	14.3078	17.5485
			19.8299		10.071	16.9299															412.696	1860.85	192.06	545.57	104.277	180.61	50.4749	22.5318	141.983	325.489	490.238	228.481	50.4138	22.4095	47.2342	28.0348	13.2837	30.9698
			18.4412		8.90573	26.2229															610.56	2267.82	199.732	488.493	115.401	131.665	21.0796	51.3309	98.9452	136.306	480.418	292.923	16.0352	101.286	43.5656	49.3743	15.011	20.8962
			40.1534		14.4576	27.8353															641.866	1078.19	195.742	564.289	139.49	125.221	30.664	19.5204	142.904	439.03	504.354	313.176	42.4038	130.452	36.1059	17.5944	10.5627	8.26981
			43.7963		11.6165	23.3615															636.974	2103.47	635.482	625.662	103.663	97.6794	17.9307	41.7312	95.493	237.726	468.144	260.088	41.1809	224.859	100.308	29.0131	12.2442	70.7749
			30.5669		11.4823	12.7461															888.401	2083.9	121.097	398.274	115.324	160.05	29.8692	23.9993	126.026	287.745	416.59	197.795	54.8162	73.6487	45.5222	44.2381	15.9587	58.1791
			12.023		10.5692	22.8074															1306.14	2213.04	150.94	208.631	103.203	300.902	36.5951	27.1176	161.623	143.518	380.38	266.839	13.6505	159.557	67.2285	22.5318	21.0796	38.1237
			89.2675		10.9418	29.9058															1029.28	1085.04	201.88	56.8086	100.364	76.1987	61.9701	24.7941	158.861	192.309	330.668	141.331	21.1102	141.214	29.808	69.552	11.6328	47.2342
			19.5078		9.64721	31.5655															1273.86	1044.93	269.083	382.624	296.299	99.5973	53.3487	13.9104	106.463	142.904	385.904	204.546	54.755	109.174	39.102	39.958	73.0373	29.0743
			20.5759		15.1711	27.386															1200.48	1191.68	500.154	335.98	130.974	143.172	61.2975	35.739	148.121	195.071	468.451	527.676	121.158	184.259	26.2616	28.096	10.3334	26.8119
			19.1939		17.8814	20.556															1950.85	2252.17	232.873	396.126	110.031	155.14	29.4411	17.3192	84.2156	266.264	464.461	201.477	32.6818	121.158	52.0035	21.2325	15.974	18.0988
			38.9191		9.44752	25.5004															973.514	1562.46	368.201	556.924	87.7829	143.786	47.4788	40.814	152.724	236.498	520.925	407.384	39.4077	31.2755	46.0113	44.8496	27.3011	33.599
			18.4104		11.1106	16.0123															1349.19	3469.19	205.869	454.738	88.32	158.516	43.9936	20.4682	99.1754	409.878	290.468	563.886	94.1933	88.7514	34.0881	12.7181	9.35513	102.081
			31.6153		9.39389	19.5811															1247.44	2115.21	263.253	250.671	175.7	117.396	38.5517	63.7433	62.5816	199.06	253.03	276.659	152.464	32.1927	35.311	21.4618	9.99715	34.5161
			14.085		15.7244	16.8459															671.215	1007.76	320.023	395.205	84.3307	117.165	22.1802	72.1201	143.211	199.981	296.605	374.243	22.8375	53.9601	20.5905	14.2161	7.82651	72.1812
			42.0312		9.15748	22.068															1526.26	1497.89	157.384	400.422	280.342	152.071	65.3942	14.7053	132.854	272.401	491.159	386.21	87.4674	162.003	42.4038	31.8258	14.797	15.4237
			20.5033		8.56165	17.427															1052.76	863.943	322.171	570.426	152.992	220.809	23.5713	34.3939	80.2264	353.721	357.979	234.005	43.8101	101.592	71.0806	22.3178	12.4124	81.1695
			19.0861		9.89025	16.0392															553.818	601.755	319.409	786.46	164.346	276.352	58.8517	84.6547	62.9651	214.097	284.945	471.826	27.9737	64.6605	27.6068	18.3587	13.727	40.6918
			14.418		9.18013	17.0141															932.425	2510.45	631.799	493.096	145.014	140.104	16.0505	18.909	85.6732	385.021	577.388	459.551	21.5382	286.982	35.3722	45.889	10.6697	39.0408
			24.0438		8.09582	19.1195															704.478	365.737	265.094	465.785	68.3737	180.61	33.2933	20.8809	44.2463	297.871	347.852	262.85	50.1692	6.31318	8.91183	49.252	8.40739	56.2225
			36.5752		18.9574	20.423															629.148	883.509	175.489	395.819	133.966	119.237	24.6107	25.3445	107.768	174.204	365.65	440.526	69.6132	33.9047	56.5894	33.3544	15.0416	21.5841
			33.8425		12.9564	23.1625															1165.26	1595.72	145.723	615.842	152.685	127.215	21.9815	40.0192	147.2	361.393	277.273	396.03	197.711	58.546	32.0704	38.9186	17.8237	26.0782
					12.2897	24.8906															1107.54	1719.97	389.682	294.246	221.423	110.184	30.5417	20.1166	111.603	272.708	420.886	183.679	18.8784	37.1454	27.8514	23.9993	19.5357	34.6384
					9.60325	14.1096															477.509	1349.19	222.44	359.916	100.518	190.737	19.016	94.071	51.6878	145.359	480.725	276.352	9.73728	125.316	21.6299	37.3899	25.9559	37.2065
					10.8976	31.4222															511.75	1907.8	494.63	408.401	82.0292	256.099	27.7902	28.8908	120.963	318.738	298.754	469.678	27.3011	11.9385	35.4945	26.2005	11.0825	27.3011
					10.442	28.2434															604.69	843.399	180.706	336.901	92.5394	97.7561	65.5776	15.6836	94.3422	191.696	475.202	467.837	179.612	39.7746	20.5293	20.2083	14.0786	27.6068
					13.3828	21.4773															972.536	972.536	273.38	625.662	172.325	102.359	25.2833	14.5371	134.081	169.294	506.809	231.55	70.8972	109.418	54.9996	38.1848	26.6285	22.5165
					11.94	15.2392															2987.86	1666.16	177.33	120.407	83.7937	170.483	39.7746	38.6128	86.9007	235.577	369.64	242.29	61.6032	8.3921	29.38	54.755	7.88766	65.7611
					12.6141	12.1341															1458.76	1632.9	357.768	342.424	96.2218	105.581	31.7646	20.514	176.659	239.26	460.779	257.633	72.4258	52.2481	27.1788	49.4966	43.3821	25.7113
					9.88542	25.6586															647.736	2056.51	298.543	239.317	204.852	173.859	24.1216	56.8339	87.8213	335.309	340.18	315.938	45.0942	103.915	54.1436	27.3011	17.9765	28.524
					9.5038	20.8809															1542.89	992.102	340.89	550.173	92.0791	104.43	69.4909	20.3612	80.8401	106.77	211.604	334.964	25.0999	69.3686	27.2399	27.6068	6.69534	25.0999
					9.23259	25.6555															791.548	1759.1	195.435	353.472	104.891	125.297	59.6466	19.2911	130.783	281.607	279.421	236.767	60.3192	88.0788	18.5574	50.1692	18.8325	43.749
					12.0715	19.1744															1035.15	1344.3	504.45	401.957	85.7116	179.383	79.5186	43.6267	91.3503	210.108	550.077	299.674	60.0135	82.8816	23.5713	11.7703	16.7995	45.8279
					10.4053	14.1576															745.567	3015.26	262.025	396.126	115.324	137.649	26.5062	37.2677	93.6518	217.472	494.534	427.637	18.5574	147.817	27.9737	34.5773	42.0369	46.3782
					12.7103	18.773															1127.11	2964.38	252.513	261.105	177.234	126.908	44.6662	21.049	101.017	202.436	330.668	395.723	54.6939	84.1044	27.2399	15.4237	12.2595	33.599
					11.2459	23.5301															748.502	1646.59	309.283	621.98	98.8301	117.396	63.9267	18.6185	114.826	145.666	355.524	92.7695	43.9324	106.483	48.8851	30.1749	23.5713	26.2616
					9.78669	20.0352															413.185	1595.72	254.354	485.117	107.883	160.05	29.2577	13.62	93.4983	141.369	417.511	304.277	44.5439	11.4952	27.3011	22.3484	13.5435	67.5343
					10.9763	22.3507															914.815	1670.07	196.663	537.898	79.8811	123.456	26.5062	45.5833	137.994	307.691	248.121	257.02	70.0412	96.3945	33.9047	13.2378	12.1525	12.8251
					13.2508	28.8752															763.177	1016.56	260.798	604.795	164.039	157.595	21.2478	24.8553	136.153	116.82	269.601	311.949	21.7828	51.5144	23.6935	33.0487	22.4707	14.5066
					11.7751	28.9378															2346.09	1348.21	248.523	229.191	87.1692	271.442	25.8336	49.0074	79.5359	144.438	337.726	269.601	59.0351	43.1987	17.6249	25.2222	30.9086	63.3153
					7.69034	13.7359															895.249	2111.29	228.577	633.027	127.829	100.671	96.2722	50.7195	127.484	238.339	297.526	158.823	128.495	23.021	20.0554	76.2168	21.1866	62.0924
					11.4801	16.5322															850.247	1422.56	304.987	601.113	232.164	127.292	147.817	20.7433	88.5118	198.753	606.847	392.041	48.7017	38.7963	18.2058	26.017	54.8773	37.0842
					10.1604	12.4483															1006.78	1005.8	139.586	246.068	130.591	93.9203	28.8908	73.9544	117.817	187.399	360.434	373.322	106.239	41.7924	41.9758	18.9854	43.6878	55.3665
					13.8975	13.0659															1039.06	659.475	123.475	273.686	155.754	146.548	33.2321	19.0007	79.3058	170.215	273.591	449.425	57.0174	32.9264	51.9424	29.0131	9.78314	61.1752
					9.97472	19.1241															1205.37	1079.17	309.897	437.246	122.152	133.813	46.7451	67.412	188.013	173.59	461.086	457.403	69.0017	64.3547	58.9129	30.7863	48.0903	27.9737
					13.4888	23.8809															922.642	1943.02	214.768	213.541	79.4208	116.628	33.7213	37.6345	114.058	185.865	751.688	263.157	14.1244	89.4852	25.0387	11.2965	23.3878	43.4433
					12.2942	21.856															603.712	2205.21	235.635	380.476	99.2904	148.389	21.1866	25.6502	95.5697	301.554	456.176	214.058	231.463	86.856	29.1354	21.9051	9.12584	43.6267
					14.2202	28.8035															1128.09	844.377	262.946	418.22	129.056	80.1113	28.6463	24.1827	67.4147	117.357	454.028	307.346	18.1752	8.31567	34.2716	23.6324	16.7995	38.8574
					12.1267	21.1355															1751.27	1190.7	123.168	476.525	126.985	137.649	31.0309	15.9893	113.214	172.056	638.761	516.935	89.4852	44.8496	50.0469	34.883	35.6168	12.1066
					11.6626	24.9219															752.415	1535.07	218.757	482.049	101.055	176.314	41.9146	25.5279	134.158	113.291	364.73	87.7829	19.9026	78.1123	41.8535	46.6228	11.1742	25.589
					13.3858	16.4319															507.837	1868.67	448.907	61.7952	153.299	165.267	60.0135	22.5929	153.644	287.745	377.311	280.035	187.439	15.1792	40.8752	20.8197	16.081	77.8065
					15.7559	20.0311															874.705	1606.48	336.594	572.881	75.8152	120.541	16.3868	35.9225	296.644	298.178	516.935	267.76	110.152	107.462	28.952	29.38	26.6896	42.2204
					13.1426	25.5991															1572.24	1545.83	412.39	679.671	151.458	109.494	37.8791	24.4884	87.8213	215.631	277.887	487.783	167.873	160.78	37.6345	44.2381	26.6285	27.7291
					8.77676	14.6205															1108.52	1323.75	210.165	852.743	104.43	104.661	28.096	32.9875	173.59	177.273	743.096	313.176	36.4116	82.3924	15.3473	34.9442	21.9356	21.0185
					14.2749	22.6902															803.288	1171.13	419.755	350.403	99.137	78.8838	30.7863	38.6128	94.4956	171.442	341.408	318.7	15.6225	277.688	21.6605	20.728	20.3917	19.5663
					11.0611	22.4078															1309.08	1594.74	382.01	271.231	95.7615	272.363	46.9285	17.8848	118.431	156.406	768.873	337.112	9.18698	160.046	24.1216	34.9442	44.177	20.086
					12.1163	94.5744															1194.61	1412.78	324.012	529.306	72.2862	137.265	7.10806	21.3242	100.173	210.414	239.221	570.023	78.2957	167.873	40.7529	32.2538	17.3345	21.5688
					8.95004	14.8953															721.109	953.948	390.909	268.777	117.933	147.162	28.7686	36.6562	127.023	124.185	258.861	484.101	190.129	99.8186	55.8556	25.5279	34.2104	44.2993
					10.3605	14.0042															1658.33	2017.38	183.775	500.767	194.419	149.617	45.8279	48.1514	139.528	165.305	223.878	565.114	20.3	79.3963	38.9797	27.6679	28.524	24.9164
					10.4945	19.6778															1341.36	1538	315.42	553.855	125.911	128.213	31.8869	20.4987	116.82	338.991	214.672	82.1826	25.6502	270.106	23.6935	29.3189	17.2428	50.0469
					12.5218	21.2569															886.444	2447.83	133.065	592.521	138.569	156.981	38.246	15.8059	155.792	265.343	357.058	219.582	19.872	42.2204	52.9207	30.1137	98.2289	50.2915
					12.2791	20.039															536.208	1248.42	170.886	371.577	71.8259	91.0818	45.5833	21.2783	121.27	190.775	380.687	277.273	79.274	33.4767	60.5026	42.0369	15.1333	26.3839
					15.0041	19.6716															1076.24	2177.82	190.219	569.199	132.662	142.252	43.5656	38.4294	100.863	177.58	302.743	400.633	66.4336	100.063	26.3839	46.4394	8.13224	38.7963
					10.1651	13.3656															692.738	2803.94	337.208	106.751	134.503	100.364	46.3782	22.3789	137.61	236.498	324.223	188.589	76.2779	124.827	32.4984	23.9993	19.3217	25.4056
					9.62277	22.6303															888.401	942.208	170.272	509.667	128.136	209.455	52.4315	53.5933	115.669	186.479	496.375	318.7	10.7767	67.2897	44.0547	24.0604	9.35513	31.4589
					9.60035	20.0052															936.338	1677.9	389.375	212.313	107.959	123.84	34.8219	50.108	140.142	292.655	412.908	319.314	13.1461	120.18	30.8475	23.9993	22.8375	37.9402
					15.9885	21.8136															1061.56	985.254	300.998	569.199	131.972	188.589	24.9164	26.4451	104.776	206.118	305.811	326.065	12.2748	83.7376	39.5912	27.6679	22.2261	36.1671
					12.3628	23.3109															2303.04	1659.31	188.071	561.834	117.089	177.234	28.0348	40.8752	67.338	148.121	274.511	497.603	25.2222	136.322	36.4728	35.1887	12.4429	14.6747
					15.6915	26.9686															781.765	1055.69	182.854	572.881	89.5474	107.116	67.7177	20.3	144.438	188.013	348.773	100.211	22.4095	105.75	58.3014	45.7056	18.0224	17.3651
					9.97483	15.9501															1228.85	1989.98	135.29	233.794	152.992	226.947	77.6231	17.7014	90.5831	321.5	413.828	280.035	77.4397	17.5179	38.4294	29.0743	21.6911	74.3824
					25.7554	12.454															598.82	1603.55	150.326	495.244	110.491	237.994	50.6583	38.6128	112.831	195.071	406.464	504.354	11.4035	139.012	37.4511	7.59722	14.4913	27.9125
					10.2765	14.1608															793.505	2158.25	274.3	127.158	99.9809	128.826	32.6818	12.1678	127.484	331.013	614.212	399.406	22.2872	65.0273	30.9698	31.2143	13.1155	42.4038
					13.1116	27.4826															1464.63	705.456	305.6	467.319	114.71	132.892	6.8482	35.311	130.476	222.996	532.279	341.408	54.5716	57.8123	104.404	42.5261	11.3423	22.8987
					15.525	21.0543															557.731	1239.62	205.869	349.176	124.76	157.902	7.04692	8.63668	84.2156	197.833	81.7991	353.989	72.7927	129.963	24.1216	41.1198	36.5339	38.246
					18.2588	21.3737															900.141	1419.63	583.928	295.167	104.584	119.007	32.6818	100.063	130.092	321.193	446.356	304.584	74.0767	178.389	41.8535	21.6911	10.3182	35.4945
					8.55808	23.2781															737.741	1766.93	191.753	279.21	195.34	78.5002	22.2261	13.8034	64.8063	157.327	496.682	196.874	95.2328	38.7963	45.8279	27.6068	21.2019	35.4945
					12.5675	23.7032															613.495	1806.06	293.633	181.933	74.2041	184.906	87.1005	19.4746	69.3326	315.056	456.483	292.616	117.979	33.171	8.82011	33.6601	12.7028	23.5713
					8.55235	19.8868															1188.74	1391.25	236.249	241.159	125.834	160.357	18.0377	20.2694	86.6706	289.893	493	331.281	114.065	56.1002	48.6406	32.3761	8.13224	41.2421
					11.7725	15.3701															858.073	1389.3	243.307	519.179	93.0764	172.018	43.8713	25.7113	61.0472	271.788	405.543	378.232	55.5499	114.31	86.6114	28.524	17.0899	59.7689
					11.0164	23.9709															1911.72	1397.12	303.452	570.426	83.7937	200.249	40.7529	22.0885	114.826	182.183	469.371	179.076	37.0842	102.02	32.8041	26.0782	20.0249	30.9698
					13.4063	20.6659															1338.43	1067.43	373.418	373.725	196.567	180.917	25.4056	17.9154	104.469	213.79	275.432	222.958	7.67365	124.338	43.0153	22.2872	8.65197	55.1219
					9.09947	18.106															864.921	990.146	407.48	323.092	78.6537	243.211	39.5912	24.9776	78.6153	294.189	367.492	453.414	47.3565	80.3135	32.8041	21.0796	25.4667	60.0746
					12.6225	19.5816															2334.35	1646.59	311.431	336.901	106.272	102.973	96.6391	21.8592	81.0702	114.058	666.993	535.347	9.92072	39.0408	24.733	37.9402	25.8948	15.8517
					10.6272	15.4425															588.059	1016.56	313.886	316.341	269.908	170.483	38.674	9.98186	172.363	157.327	448.504	322.382	17.8084	98.29	29.0131	52.7984	9.55385	25.7725
					9.93363	14.6847															757.307	1849.11	245.455	836.786	101.592	219.582	34.2716	27.1788	109.839	215.324	603.165	337.726	66.2502	10.3182	36.9008	21.3242	17.3956	57.7511
					9.83051	21.6526															548.926	1366.8	214.768	507.519	83.717	122.689	47.8457	9.26341	141.063	177.887	240.142	426.717	43.1987	30.3583	20.835	20.193	11.4493	39.102
					12.0173	23.6499															957.861	1755.19	199.425	304.066	79.2674	113.636	27.9125	77.0117	132.24	211.335	670.676	260.702	160.046	62.9484	63.0095	43.9936	6.58833	19.7803
					12.0924	16.2881															1035.15	488.27	517.952	235.942	95.4546	252.724	33.599	19.2758	89.5858	146.279	322.075	207.001	26.7508	220.212	44.7273	39.5912	15.3014	24.6719
					13.8058	25.0741															940.252	1133.96	171.5	349.482	122.766	108.113	81.2306	20.3612	126.103	234.35	431.32	288.934	57.5677	34.027	24.9776	28.4628	24.6107	71.3252
					12.2357	16.8809															748.502	1487.13	264.174	367.894	169.87	100.288	36.7174	23.8158	87.5912	137.073	571.251	272.67	11.5716	14.9499	21.2019	32.1315	13.3601	40.0192
					10.4723	15.1754															1551.7	1958.68	141.427	367.587	123.303	144.4	24.2438	23.021	101.937	181.876	348.159	375.163	32.0092	85.2662	66.6171	28.2182	11.8468	46.3171
					10.1377	14.9065															976.449	1034.17	489.413	418.22	130.898	119.927	59.83	60.5638	131.013	304.929	404.316	187.975	27.6679	63.0095	24.305	32.9875	12.0761	67.9623
					7.46239	16.3471															990.146	1169.18	198.504	744.726	86.6322	168.949	22.3484	26.5062	106.157	307.691	424.876	573.706	158.089	39.3466	38.6128	17.5179	17.3804	60.1357
					12.914	18.5872															1161.35	745.567	456.272	285.961	75.6617	415.363	23.1432	17.7625	113.828	203.97	376.084	404.622	11.541	25.7113	35.4945	47.7234	22.5318	40.0803
					8.77317	18.7979															1051.78	1194.61	131.837	372.497	200.863	232.47	35.2499	55.7945	140.142	151.189	603.165	353.376	81.2918	105.994	51.4532	16.081	6.93992	32.8652
					24.289	27.3158															927.534	346.904	233.487	343.959	81.5689	133.122	28.5851	17.1205	216.552	220.541	622.804	278.5	67.9011	70.2246	25.4667	39.958	27.2399	59.1574
					15.4507	25.3536															1027.32	1642.68	297.929	576.563	183.679	115.554	35.8002	18.0682	151.496	257.672	367.492	423.955	27.4845	37.7568	37.6345	26.7508	10.9907	21.1713
					10.884	26.6535															642.844	1401.04	249.751	440.315	114.864	137.265	32.1927	33.9658	113.214	426.448	232.164	354.603	8.37682	21.4006	24.9164	27.9737	22.4095	25.161
					14.13	19.238															856.117	1116.35	571.654	315.42	106.272	110.031	17.5332	27.3622	70.5601	160.702	417.204	258.861	16.0658	15.7295	48.3348	29.5634	20.193	59.6466
					13.0662	22.6712															931.447	2870.47	424.665	485.117	101.055	129.44	37.818	22.4401	109.302	126.87	488.09	212.217	24.6719	268.15	19.444	41.6701	17.1816	50.2915
					20.0841	30.3165															605.668	1825.63	354.392	428.961	72.2095	110.644	47.54	48.5794	114.595	302.167	417.818	509.878	19.9943	110.397	14.155	47.2342	35.9836	23.6935
					10.753	22.8294															638.931	1660.29	386.306	331.07	140.104	100.671	21.0949	27.5457	105.543	156.099	257.633	407.998	35.739	265.704	37.1454	17.2428	16.7536	27.7902
					27.2933	25.9728															1053.74	1517.46	248.523	291.178	172.938	207.001	34.6384	28.7686	86.9774	258.286	572.478	295.992	132.164	104.832	40.386	98.5957	10.8837	40.2637
					12.0037	23.6114															1390.28	1075.26	394.592	315.42	102.819	144.4	53.1653	48.7628	80.5332	466.648	369.026	567.568	13.8951	34.7607	28.952	39.4077	8.82011	45.5833
					11.2724	13.4532															562.622	1089.93	285.961	119.486	65.0748	174.78	8.13224	18.4963	145.052	230.974	490.852	235.232	162.736	14.904	31.7035	28.3405	24.2438	44.0547
					14.4411	22.4974															1421.58	961.775	241.159	738.589	94.0737	159.743	24.4884	30.9698	100.249	233.123	274.818	213.752	22.5929	79.5797	30.8475	66.9839	20.3153	37.8791
					13.2538	12.5233															2404.79	2025.2	456.272	326.774	138.876	115.017	23.2044	19.765	107.691	206.732	276.659	500.365	106.483	25.7113	22.8375	21.8745	12.9015	22.1038
					16.9016	13.3367															680.02	951.991	252.513	210.165	88.0898	151.151	19.658	28.5851	141.369	114.135	517.856	485.021	224.126	145.371	34.5773	22.3484	50.2915	17.6861
					13.4613	18.4994															696.651	1364.84	467.933	463.944	99.4439	85.7883	27.1176	17.1969	101.63	172.363	362.275	278.194	102.142	58.9129	38.3683	34.1493	10.5474	37.4511
					9.46534	28.6244															645.779	2119.12	261.719	447.066	121.078	254.872	26.8119	15.2097	76.3905	183.717	247.507	250.882	39.8357	75.7276	21.6452	40.6918	8.30038	90.8304
					10.9672	18.8992															677.085	738.719	232.873	79.6702	127.292	173.859	25.4056	20.8197	145.972	216.859	615.44	340.18	111.375	19.3523	37.5122	26.9342	14.7817	49.4966
					8.88333	15.5691															654.584	2166.08	155.236	888.34	93.997	165.267	22.1802	15.0722	136.536	237.112	267.76	207.614	73.4653	55.4276	30.7252	58.9129	16.2033	22.0426
					10.5717	26.6558															1395.17	1677.9	252.513	379.862	111.258	105.274	75.7276	13.9104	105.773	243.249	234.312	440.833	36.4728	90.5246	28.3405	38.674	29.9303	19.6886
					14.2829	13.4277															1569.31	2228.69	277.676	490.334	100.058	146.548	48.0903	15.76	130.629	164.078	423.341	85.328	32.1927	292.852	23.8158	30.4195	17.4721	33.599
					17.6531	20.9126															818.941	1923.46	195.129	318.182	116.398	109.264	26.6285	17.9154	106.003	465.42	423.648	222.651	112.109	63.6821	38.6128	24.4273	15.3473	40.5695
					11.7923	16.7756															1197.55	1025.36	405.332	347.334	96.2218	99.5973	45.5222	20.193	160.395	216.859	730.821	200.863	60.0135	104.282	36.5339	21.5841	12.0761	54.0213
					12.8782	17.8589															824.811	887.423	304.373	583.928	124.377	135.577	31.2143	25.4667	112.217	291.734	333.736	308.573	174.232	99.7575	33.3544	20.8656	18.5727	65.1496
					10.3365	15.8132															581.21	1358.97	223.053	642.847	104.507	217.741	77.9288	39.6523	175.125	250	434.695	298.447	26.7508	54.5716	29.9914	28.7074	14.5677	30.4806
					13.836	20.102															634.039	1330.6	253.74	436.019	102.282	166.801	34.9442	48.2125	97.9479	170.215	504.047	240.756	64.477	90.6469	56.4671	26.6896	33.3544	22.9598
					7.54554	24.5945															650.671	1013.63	322.478	476.832	111.028	126.602	33.2321	19.0466	138.147	195.992	658.401	267.146	21.8133	11.7703	22.2261	61.7255	16.6772	27.6068
					10.5906	14.6723															1048.84	898.184	358.382	621.98	182.451	90.7749	33.7824	40.4472	137.457	181.876	303.05	416.59	70.5303	68.9406	29.0743	11.1589	12.7792	88.568
					14.4655	23.2729															1163.31	1950.85	263.253	515.804	76.7358	234.005	19.1994	18.6185	148.121	312.294	385.597	557.749	83.3707	46.1948	32.8041	24.2438	6.66477	32.1927
					9.18195	26.8943															1315.92	1076.24	260.184	141.427	72.8999	129.824	24.0604	70.6526	100.94	234.657	836.383	516.935	63.0707	80.6192	28.2182	43.4433	8.97298	35.9836
					18.9576	25.0058															644.801	1338.43	254.354	367.587	116.015	197.795	59.0351	25.8336	130.322	153.03	813.061	581.071	63.0707	58.118	36.9008	10.5933	14.583	33.7213
					19.4074	20.0613															1081.13	1421.58	443.383	510.28	73.3602	182.144	20.7739	17.3345	148.734	196.912	256.713	219.889	60.9306	228.039	39.7134	43.0153	16.0963	76.0334
					11.0943	16.9785															910.902	1997.81	150.019	268.163	140.104	153.606	19.0771	39.4077	80.0729	337.15	347.545	351.841	62.1535	54.2659	12.9779	66.6782	8.85069	27.6679
					15.5171	17.8099															1429.41	1613.33	181.933	457.192	99.674	138.569	32.5595	16.2339	88.6652	176.966	407.077	563.886	122.136	11.2048	43.4433	23.2655	6.37433	36.3505
					12.4909	27.011															553.818	1300.27	1401.42	673.533	111.565	100.748	66.0668	55.7333	75.5467	250	601.937	356.138	7.32207	118.468	59.4632	35.4945	16.6619	57.4454
					14.5565	26.807															529.36	987.211	333.832	464.864	119.16	138.569	29.8692	16.8606	291.427	294.189	386.517	484.715	29.9914	66.1279	29.0131	33.4155	11.2812	31.3366
					12.4007	31.2177															835.572	923.62	236.862	459.341	193.498	124.53	26.8731	11.6022	107	164.078	516.935	649.809	21.8133	75.3608	38.4905	37.0842	23.6324	23.3267
					20.3823	33.5575															1443.11	1376.58	239.624	268.47	120.387	119.544	62.0924	38.7963	81.684	442.098	243.211	242.29	172.764	141.458	21.9662	20.7433	23.9381	102.57
					10.8625	18.1234															1148.63	1654.42	252.206	493.403	105.274	101.669	54.1436	20.621	134.925	253.989	319.927	290.468	218.011	58.118	34.7607	22.8375	15.439	33.4155
					11.246	19.8605															1137.87	1489.09	183.161	567.971	110.951	147.468	6.08389	18.6491	62.0445	317.818	565.114	285.865	19.9179	152.709	84.5936	40.0803	47.968	22.3484
					20.7159	21.4937															797.418	2228.69	373.725	306.521	143.786	158.823	104.038	64.5382	71.941	123.955	610.53	435.309	30.4195	90.2801	100.858	16.3562	15.8517	40.0803
					10.229	23.9342															1763.01	1104.61	481.128	774.185	181.837	161.277	32.5595	20.9573	124.262	205.198	709.954	395.723	19.1536	186.95	28.7686	11.5563	95.6608	42.5261
					10.2408	32.0224															1030.26	1399.08	398.888	347.027	210.99	115.554	39.2243	43.8713	119.812	199.367	260.395	577.388	7.23035	62.9484	40.5695	25.7725	8.45325	33.4155
					12.1469	14.3299															2400.87	1060.58	307.442	414.538	70.7519	139.183	33.599	39.4077	74.1658	389.624	447.891	237.073	40.386	94.9882	59.402	64.5382	26.5062	68.0234
					10.8212	18.0028															1381.47	549.904	132.144	565.516	97.4492	138.569	75.5442	17.1358	104.315	215.631	265.612	423.341	23.021	9.21755	35.8613	22.7152	6.98577	61.1752
					12.8625	14.6379															812.092	3109.17	163.521	487.879	167.108	144.4	27.1788	17.6097	152.417	405.581	312.256	300.595	35.6168	54.5716	22.7764	35.5556	7.44436	17.0288
					10.4993	12.544															762.198	1033.19	201.266	593.748	153.299	183.065	7.30678	10.4099	124.262	284.983	459.245	268.374	58.3014	25.589	25.0999	15.6989	16.1575	31.8869
					10.9041	24.4949															892.314	2064.33	170.579	604.795	103.74	98.7534	38.1848	31.3366	159.475	375.508	424.262	255.792	41.1809	160.046	26.0782	49.252	17.2122	56.7116
					9.61411	13.9638															870.791	2107.38	387.227	515.19	145.32	185.827	26.1393	20.4987	172.363	280.073	316.245	189.816	53.3487	168.117	35.1887	43.8713	26.4451	22.2872
					9.25214	12.6215															1468.54	978.406	376.793	128.385	141.331	124.223	26.3228	46.8062	119.812	205.198	611.757	238.301	54.5104	26.5673	18.0224	15.2862	12.8709	33.3544
					12.5047	16.827															1260.16	1209.29	196.97	527.158	75.2781	159.743	24.6719	50.9641	113.675	295.11	291.696	322.382	21.1102	42.0369	37.0842	55.8556	48.6406	50.7195
					9.72705	15.2531															1424.52	982.319	385.693	332.912	113.636	207.001	37.1454	30.4195	84.5225	312.601	382.221	544.247	17.4568	63.1318	23.8158	32.3149	8.05581	32.8041
					22.5592	16.5879															1106.57	1435.28	180.706	359.609	152.992	129.593	21.1255	20.407	99.7891	245.09	290.468	380.687	50.1692	124.093	56.2836	28.524	18.16	51.1475
					8.95214	19.2433															1038.08	1554.63	419.755	344.266	141.638	107.653	24.2438	28.3405	81.6073	285.29	359.206	334.35	171.541	50.0469	40.3249	25.589	18.5115	18.9396
					12.6165	15.7947															1304.18	1471.48	205.869	335.98	125.681	161.277	16.9829	13.192	111.91	79.9962	289.548	342.942	49.5577	112.598	34.8219	32.1315	19.8109	61.3586
					14.8305	28.1866															905.032	778.83	219.985	550.787	254.565	105.044	29.0131	46.8674	234.964	169.908	528.596	916.169	48.2125	195.755	32.6818	19.3981	27.7291	22.4707
					13.876	14.3068															855.138	1649.53	146.644	373.111	111.028	198.408	34.1493	28.7686	122.267	299.713	755.371	237.687	46.5005	73.6487	45.5222	19.0007	22.7764	26.0782
					9.8044	22.5555															782.743	1296.36	222.747	275.834	112.332	165.574	24.2438	14.3231	168.987	244.783	233.391	448.811	21.5993	47.2342	28.096	13.7423	25.4667	30.5417
					11.4525	22.4596															849.268	1407.89	162.294	525.317	115.247	130.437	47.2954	19.5969	138.915	181.569	315.938	346.625	177.411	74.5047	43.1987	36.2893	6.09918	49.6189
					9.80578	25.9977															1187.77	1082.11	210.472	722.632	120.464	120.848	21.8133	13.5435	179.728	218.393	419.966	264.691	6.49662	305.081	40.814	20.6516	11.2048	27.5457
					12.7834	10.7887															1090.91	1118.3	193.287	588.838	133.276	93.3833	30.0526	21.5382	78.0783	231.588	264.385	274.511	83.6153	274.998	24.7941	34.3939	14.0327	21.7675
					8.88102	13.9796															1176.03	1294.4	162.908	270.311	73.6671	179.689	24.4273	28.3405	56.3675	167.453	707.499	232.777	19.1688	66.8617	30.2972	27.4845	16.5243	20.0554
					9.94594	25.6486															570.449	1437.24	149.099	252.206	116.628	156.368	30.9698	43.1375	112.677	246.625	529.824	546.702	49.68	110.886	59.5854	32.6818	21.7216	39.5912
					14.8715	17.3063															930.468	1579.09	270.004	652.666	114.173	98.063	25.2833	40.2026	67.7983	174.204	502.513	238.915	40.4472	105.26	29.0131	48.0291	17.9918	41.2421
					9.91508	17.352															857.095	1718.01	446.145	326.467	125.297	120.618	38.6128	25.3445	80.7634	172.67	330.975	318.393	27.5457	192.82	44.9107	31.2755	16.8912	53.9601
					6.87655	29.4566															658.497	1927.37	427.12	663.713	93.5367	267.146	39.102	28.4017	100.863	182.183	279.728	179.689	38.9797	14.8581	40.0803	20.9115	8.1781	33.5378
					12.1922	20.5104															1825.63	1103.63	214.154	456.272	123.84	139.183	25.7725	55.8556	167.76	215.938	349.693	246.586	28.0348	43.321	34.3939	31.3366	10.3182	21.4006
					9.23437	25.0848															961.775	1176.03	229.805	625.662	90.7749	139.183	30.7863	16.3256	144.131	182.49	354.91	139.183	45.3999	76.6448	33.4767	41.7312	6.46605	19.5051
					18.6441	12.7726															746.545	1243.53	251.899	385.386	151.151	152.992	33.5378	15.332	121.883	209.494	317.166	383.449	105.26	119.201	45.6445	18.4351	22.1649	28.524
					13.9055	15.1125															552.839	2083.9	445.838	345.493	99.137	112.869	8.56025	28.8297	185.251	294.189	739.414	435.923	193.064	24.4273	35.9836	47.4177	9.87486	25.4056
					12.4373	23.7974															736.762	2616.1	139.893	744.726	173.859	241.676	31.6423	32.6207	178.193	360.472	354.603	460.165	64.1102	60.258	66.0668	36.9008	13.3601	36.1671
					15.6343	19.518															590.015	1256.25	184.081	184.388	123.916	179.076	41.1198	35.9836	72.478	238.953	626.487	100.901	55.0607	143.17	20.3612	49.4966	31.4589	51.7589
					11.8219	22.8912															1050.8	1825.63	184.388	343.038	99.5206	113.253	17.8084	11.7856	91.1968	421.538	509.264	516.015	216.788	138.768	40.6918	34.027	12.4124	24.3661
					10.0231	22.8955															994.059	1121.24	377.714	560.606	81.9525	203.318	55.9168	37.4511	70.6368	238.339	249.041	525.221	144.882	18.7867	39.8969	19.872	8.20867	60.6861
					15.7112	34.1729															652.627	2811.77	232.259	275.834	76.3522	112.869	44.4216	35.2499	78.0783	287.745	443.288	525.221	43.2598	84.7159	36.6562	24.733	11.4952	51.5144
					7.78914	14.9948															1478.32	1899.98	327.081	264.787	128.136	194.726	59.5854	27.0565	83.5252	228.826	293.537	356.444	57.8734	62.2147	40.1415	26.0782	42.0981	37.7568
					14.4871	28.065															846.333	1126.13	194.822	672.306	97.2191	146.548	29.0131	47.1119	137.61	146.279	374.243	390.2	19.0618	130.941	31.8258	13.3142	11.4493	14.0633
					19.1401	17.416															1096.78	1243.53	212.313	458.113	121.308	162.812	35.2499	11.8468	69.7162	154.565	414.442	470.599	13.3142	53.1653	57.3842	36.7785	7.90294	40.6918
					14.7573	15.6912															1031.23	1009.71	222.44	606.023	138.876	92.7695	95.4773	16.188	127.254	151.803	345.704	533.506	69.8577	139.746	28.2182	53.043	15.7142	59.5243
					12.0246	21.0496															965.688	1172.11	306.214	237.169	220.503	131.972	52.6761	43.0153	125.412	251.228	242.597	466.916	7.2915	96.2111	31.7035	31.1532	32.3761	38.7351
					14.9843	15.7432															1294.4	2283.48	404.411	509.667	99.9042	109.11	35.1887	12.6417	93.575	292.655	349.386	348.773	118.712	132.898	23.9993	21.5841	7.71951	44.7884
					11.1894	25.7331															980.363	1625.07	181.627	860.108	101.899	288.013	25.161	16.3256	100.94	289.586	609.302	606.847	63.8656	79.702	24.2438	30.6029	11.2048	39.2243
					13.9712	15.2934															1201.46	2029.12	303.759	422.517	97.9095	180.917	88.0788	37.7568	188.32	270.56	378.232	366.878	8.85069	127.517	17.0441	23.3267	29.808	18.1905
					10.8607	13.2146															703.5	2365.66	521.941	503.836	130.054	165.88	21.0185	10.2112	107.844	336.843	388.359	486.863	43.749	45.5222	50.7195	34.5161	7.45965	39.8969
					8.48505	20.0762															752.415	1433.32	332.912	624.435	111.258	272.363	31.3978	48.7628	77.081	266.878	371.481	379.766	51.3921	227.061	26.3839	47.3565	45.8279	30.5417
					7.54929	29.7664															1305.16	1939.11	247.603	831.876	98.7534	145.32	66.4336	33.1098	123.801	265.037	627.714	393.268	75.8499	142.192	17.7472	23.2044	48.4571	16.7689
					9.5738	17.0389															901.119	1593.77	422.823	619.525	132.125	213.445	26.5062	18.9396	119.966	290.507	507.423	267.76	163.715	60.1357	65.7611	13.0238	9.06469	21.9968
					16.0784	18.6494															560.666	3351.8	328.002	745.954	128.519	156.368	28.6463	63.4376	107.921	168.681	230.322	392.962	91.3195	76.1556	30.9698	32.1315	12.3971	35.1276
					10.3919	15.0833															1668.12	1075.26	350.403	265.094	65.1516	100.901	42.5261	14.2926	120.426	174.818	249.655	422.421	58.8517	7.00106	21.4618	18.7867	11.6786	27.7291
					8.52382	17.0899															658.497	731.871	126.007	292.712	110.184	112.179	39.4689	13.0697	67.1845	228.52	274.204	393.268	22.3484	7.55136	26.2616	73.1596	8.52968	37.6957
					12.1536	15.2353															1005.8	1170.16	236.862	635.482	143.786	173.859	46.5005	19.4287	176.966	195.071	341.101	570.023	29.0743	127.273	49.0074	38.4294	11.5563	60.5026
					14.258	25.6933															955.905	2737.41	223.667	483.89	156.061	124.3	30.7863	34.3327	83.1416	317.204	550.691	465.075	31.9481	101.47	26.4451	22.0885	11.1436	32.1927
					11.7292	16.6477															920.685	1404.95	368.815	430.188	229.095	139.49	30.1137	57.262	114.902	337.764	454.028	577.388	24.1827	42.0981	21.8286	41.2421	14.7359	37.6957
					10.187	33.0478															581.21	1029.28	293.019	758.228	177.234	199.636	14.8581	10.5322	140.449	137.534	415.67	295.992	21.9815	65.5165	26.7508	41.4866	17.8848	19.2606
					10.6862	16.9964															937.317	1156.46	272.766	648.984	89.0104	134.887	51.2086	9.3857	79.1523	203.356	371.788	279.114	18.3128	132.164	18.8631	52.1869	66.4948	28.5851
					14.8724	26.7815															1459.74	1625.07	240.545	555.697	104.967	164.346	44.4827	37.7568	94.2655	207.959	542.099	289.241	88.14	76.0334	23.0821	37.7568	27.3011	31.1532
					13.0205	24.1507															608.603	1457.78	195.129	334.139	114.557	89.5474	26.0782	17.0288	154.565	229.44	398.485	288.627	22.7152	46.1336	42.8318	24.305	16.4479	34.0881
					11.3688	16.4992															598.82	1423.54	198.197	548.025	100.441	119.237	27.9125	15.2862	85.2129	213.483	312.563	254.872	13.6505	28.0348	26.6285	47.3565	20.4682	36.2282
					8.16941	23.7435															724.044	1198.53	234.714	528.079	121.155	105.811	41.5478	35.739	97.4876	234.657	280.342	334.657	37.5122	13.2378	43.9936	16.6008	20.7739	26.9954
					16.0897	18.5873															673.172	1113.41	259.877	158.612	158.209	159.743	35.8613	7.55136	82.2977	228.826	427.024	324.53	40.3249	75.9111	61.6644	28.2182	11.7398	24.9776
					10.5165	21.3709															686.868	1112.43	255.888	505.984	78.3468	77.2728	35.0053	24.305	120.733	132.01	311.335	297.219	80.3746	29.1966	21.6758	33.3544	19.0466	24.5496
					8.75044	19.1811															863.943	1680.84	140.2	409.321	158.516	92.4627	66.4948	10.792	172.67	265.957	135.347	346.625	23.5713	63.6821	33.7824	27.7902	8.66725	25.161
					11.8418	14.4563															1065.48	1860.85	280.744	281.358	204.546	159.436	35.9836	19.5816	80.6867	296.03	321.462	342.022	76.9505	68.4514	19.5969	34.3327	20.4529	34.3939
					8.94898	27.7865															2436.09	917.75	439.087	646.529	102.589	217.741	32.3761	8.25453	114.212	438.416	403.088	568.796	46.4394	152.953	41.6089	25.2833	10.7767	33.9047
					18.0472	16.7222															626.213	1508.65	305.907	410.242	127.906	125.681	55.7333	92.6647	125.796	413.253	319.62	456.79	28.952	82.0255	32.1315	19.3676	14.6747	27.9737
					9.31661	28.0904															970.579	2123.03	292.405	691.945	112.179	144.4	20.8809	17.1358	140.142	439.644	307.653	423.955	74.5047	59.3409	37.5122	24.6719	11.3882	64.5993
					10.8232	29.7901															809.158	1132.98	188.071	508.746	120.234	150.23	23.9993	20.4529	164.998	150.269	257.02	370.56	17.1052	48.5794	33.9047	46.6839	23.3267	52.8595
					11.4703	18.0402															780.786	549.904	322.785	809.782	159.129	137.035	26.8731	24.5496	121.96	352.494	617.895	219.889	46.2559	45.461	36.0448	27.4845	41.1809	26.2005
					12.769	14.3698															1352.12	1325.71	254.661	103.222	125.834	80.1113	26.7508	39.4689	71.7875	251.841	397.564	260.702	15.3167	111.13	30.3583	35.1887	68.5126	11.7092
					15.1874	15.1228															964.709	364.025	342.118	466.705	131.358	131.128	21.2019	28.524	252.148	366.609	654.718	375.777	49.3131	13.0391	33.599	40.2026	36.3505	59.0963
					9.70338	18.3274															1041.02	638.931	265.094	790.142	93.8436	81.7991	28.1571	50.9641	228.52	92.501	317.472	232.777	158.823	204.07	31.9481	31.4589	14.3231	22.8987
					9.03217	16.6132															759.264	2330.44	471.615	324.626	97.9095	141.331	22.7764	22.2872	123.725	342.367	663.311	376.084	76.0945	41.0586	39.2243	39.3466	11.7092	44.9107
					14.6781	24.8712															813.071	1109.5	297.315	607.25	157.902	86.3253	37.9402	32.743	133.007	165.305	214.365	581.071	9.04941	72.8538	27.8514	22.4401	28.4017	76.6448
					10.2221	18.4134															734.806	2710.02	279.517	564.289	124.914	167.722	23.5101	34.883	92.6545	182.49	370.867	273.284	34.5161	32.3149	36.7174	34.3939	15.1944	40.0192
					10.2072	23.506															2193.47	1086.02	138.051	154.622	146.241	126.908	21.1102	17.0135	105.389	326.717	576.161	360.741	29.5023	109.418	35.9836	23.5101	6.93992	43.321
					8.83993	12.8043															669.259	1233.75	168.738	366.667	88.857	91.4653	30.4806	50.7195	217.779	122.957	355.217	459.858	47.1119	60.5026	25.7725	43.749	7.23035	26.6285
					14.3369	19.9591															1915.63	827.746	281.051	731.224	86.4788	148.389	68.0846	28.952	168.987	301.247	288.013	345.704	57.262	107.951	43.6878	35.9836	12.4582	61.9089
					8.7371	26.7012															1118.3	1398.1	188.071	306.214	85.2513	106.272	41.5478	67.9011	164.078	131.933	631.397	357.672	46.5005	55.8556	26.017	24.9164	18.8478	22.0426
					15.8188	26.5894															455.986	975.471	282.586	555.697	69.2175	92.4627	83.9822	41.5478	133.161	210.108	685.405	431.32	24.6719	124.338	41.8535	22.4095	21.4923	36.6562
					8.51208	15.4404															2029.12	1907.8	286.575	169.659	182.144	151.151	80.9249	19.765	118.278	247.545	290.468	276.045	23.877	81.0472	34.2104	12.9474	10.9755	44.9719
					13.0604	13.369															1138.85	1845.19	175.489	317.568	71.2889	111.028	122.626	35.739	99.4055	214.711	273.591	341.715	99.7575	10.9755	24.733	32.0704	13.8187	21.8133
					14.3411	16.5328															604.69	1829.54	217.223	533.909	140.411	114.787	52.9818	16.4479	90.4297	171.442	544.247	387.745	92.4813	48.4571	23.6324	27.7291	16.4938	35.4333
					10.7685	29.2218															1638.77	1986.07	273.686	321.864	113.713	129.9	19.0007	35.4333	161.316	262.275	273.897	236.153	95.9665	42.4038	45.6445	50.4138	14.1856	32.2538
					8.11705	11.4287															618.386	1271.9	448.907	594.975	104.737	148.696	83.1873	19.3217	184.638	345.129	400.019	101.438	83.5541	174.476	19.5816	39.53	16.2186	17.6097
					15.9551	21.1068															1108.52	1639.75	394.285	610.932	130.668	87.3994	30.3583	20.4987	107.077	229.44	350.307	463.234	13.5283	6.06861	33.7824	16.0505	25.2222	30.7863
					9.76786	28.1394															1677.9	1249.4	223.667	314.193	139.797	168.642	19.5816	50.4138	123.188	235.271	364.73	480.418	146.35	122.626	61.8478	23.5101	17.7625	56.5282
					13.6886	20.6995															870.791	2596.54	341.504	545.57	213.752	131.665	21.156	61.6644	138.301	284.062	546.395	302.129	137.789	181.324	25.161	23.2044	29.4411	28.7074
					8.95239	21.7389															780.786	1044.93	234.408	572.881	87.3226	119.313	21.3089	25.161	167.76	167.453	406.464	415.363	19.3676	195.265	30.5417	41.6089	15.2403	38.7351
					8.87546	15.8779															1349.19	1145.7	424.358	271.231	113.406	175.086	29.3189	69.124	180.035	338.991	334.657	217.741	27.2399	193.064	33.599	40.9975	23.9993	29.2577
					10.0885	16.3888															1141.78	997.972	348.562	365.746	98.4466	132.355	94.2545	26.6896	139.528	212.869	419.659	145.627	52.2481	181.814	49.7412	32.8041	13.5588	17.8542
					16.2886	17.7698															894.271	1595.72	135.75	461.795	103.05	254.258	65.5776	14.7664	95.5697	324.262	333.123	349.386	29.5634	59.5243	74.0767	37.0231	17.8848	47.8457
					9.79142	24.3482															757.307	1404.95	407.48	524.089	99.5206	152.378	58.7294	26.3839	74.089	131.703	577.388	348.466	49.252	80.3135	26.3839	27.2399	8.51439	35.0664
					14.0953	26.5805															742.632	1238.64	290.871	318.182	163.732	140.411	23.3267	18.1447	110.376	212.256	374.55	314.404	141.703	62.337	39.2243	26.9342	28.2794	19.9332
					8.21555	24.9454															2103.47	1700.4	357.768	398.581	206.387	151.765	23.2044	19.2453	101.323	252.455	426.41	562.659	70.2246	12.6417	40.4472	19.8261	8.56025	53.6544
					8.62841	19.2793															956.883	898.184	384.465	357.768	83.5635	136.805	69.6743	40.9975	145.052	239.567	342.329	541.792	18.7103	68.4514	37.8791	24.6719	33.3544	25.6502
					19.0648	32.7554															1794.32	1132	373.418	358.995	99.5973	121.538	34.7607	15.5613	145.359	280.38	382.528	272.977	82.9427	16.2645	42.8318	30.3583	13.6047	28.096
					7.59864	19.2683															1407.89	1954.76	185.923	474.991	87.3226	222.651	26.017	19.1383	91.5037	297.564	254.258	402.474	34.455	80.2523	19.1536	47.8457	35.311	44.0547
					13.5996	31.0903															1029.28	1423.54	391.523	519.793	94.3039	91.7722	13.0544	18.0071	151.189	249.08	739.414	282.49	31.2755	159.068	42.7095	20.9726	12.4276	45.461
					15.535	20.8693															878.618	1255.27	202.187	99.3096	78.4235	84.6376	28.8908	19.8109	109.379	148.121	360.741	137.956	34.0881	162.981	57.69	44.605	16.3562	33.171
					12.4994	20.6236															702.521	1007.76	347.334	680.898	134.35	93.1531	34.9442	29.4411	102.321	107.921	328.826	398.178	39.2854	126.294	24.9776	24.305	19.7497	31.2755
					10.1934	26.4636															1706.27	1003.84	830.649	373.725	142.559	250.576	32.0092	66.2502	154.565	228.213	654.718	344.17	33.3544	268.394	18.6033	55.7945	27.2399	24.9776
					13.456	26.8362															599.798	1907.8	170.579	679.671	96.6821	121.692	80.0689	20.9573	95.4162	300.019	290.468	482.873	39.4077	14.1244	54.755	21.7216	13.4365	21.0338
					12.8844	13.9597															803.288	2158.25	124.549	463.023	76.659	121.462	49.3743	26.5062	55.4469	291.734	422.728	299.674	60.258	212.875	50.7195	46.6228	12.0455	48.1514
					12.4455	20.4824															580.232	1802.15	241.465	421.289	185.827	192.578	49.0074	13.62	103.702	245.397	457.403	434.695	17.5332	64.1713	27.4234	22.3789	16.3562	18.3892
					11.1639	20.1068															987.211	1229.83	248.83	316.341	108.496	127.139	32.4372	35.9225	134.388	271.174	342.329	316.859	224.37	65.6999	34.3327	20.8503	8.97298	20.6516
					16.8277	16.9094															871.77	1565.39	358.995	702.992	79.4208	191.964	31.8258	26.5673	110.223	192.923	714.864	272.67	45.5222	49.9857	28.3405	83.3707	7.68894	50.2303
					11.5828	22.0926															1026.34	1440.17	304.066	516.418	160.357	200.556	54.8773	42.5261	88.2816	561.776	343.249	526.141	28.7686	13.0391	44.6662	48.5183	12.7487	29.8692
					11.3263	20.1393															734.806	990.146	448.293	645.302	132.279	147.775	29.6857	11.6481	72.478	192.002	323.917	195.646	43.1375	55.3053	51.6978	31.092	7.97937	37.8791
					9.97431	20.4632															510.772	2490.88	327.081	223.36	106.118	178.155	32.3761	15.2709	101.63	190.161	515.094	339.874	20.2694	54.5104	34.883	34.455	12.6111	39.958
					13.404	18.6665															1157.44	1888.24	474.684	550.48	128.059	96.7588	72.2424	54.6939	147.507	259.82	512.946	413.522	21.2019	140.235	47.3565	44.1159	9.53856	21.5076
					12.0805	12.9932															1628.01	1517.46	168.124	457.192	116.859	89.0104	36.0448	37.0231	148.734	140.449	466.609	279.421	26.5062	22.2872	40.0192	31.5201	22.7764	38.9186
					14.8159	31.142															1158.42	1290.49	322.478	281.972	109.187	162.505	19.4287	13.0085	120.503	190.468	409.225	227.561	80.3746	50.6583	27.6679	17.8542	13.9868	23.877
					10.7683	17.029															815.027	2447.83	358.995	310.51	75.7384	108.42	13.406	47.1731	107.537	319.045	442.674	274.204	45.033	67.5954	45.033	26.8731	6.81763	27.4234
					11.409	20.5667															904.054	1090.91	282.586	447.066	107.576	195.646	21.3853	15.2403	149.041	293.882	303.357	437.457	37.3899	10.6086	34.9442	27.4845	16.5396	23.5101
					11.4729	23.2619															711.326	2209.13	286.882	491.255	82.4895	180.303	37.818	24.9164	93.575	280.38	288.013	263.464	63.4376	250.051	41.9146	24.3661	11.4493	47.1119
					9.65396	17.9531															1168.2	1868.67	168.124	342.118	135.194	128.213	21.3242	35.0053	95.7231	300.019	500.978	380.994	147.817	53.1041	10.15	58.974	7.16921	24.4273
					12.848	20.7503															1081.13	1442.13	208.324	824.511	145.627	129.67	18.8631	19.7803	104.929	365.382	599.483	404.009	27.7291	55.1219	24.8553	25.2222	67.5954	48.6406
					11.3841	17.3621															779.808	2271.74	323.399	850.288	140.104	143.786	14.9651	42.5261	242.328	337.457	241.063	448.504	108.44	113.332	34.2716	34.6996	13.0697	22.8375
					13.4896	17.0921															1287.55	1153.52	305.6	440.315	102.666	168.335	8.56025	15.1639	139.835	126.256	297.526	324.223	39.1631	115.777	44.0547	54.8773	6.23675	40.6306
					10.2719	16.2802															914.815	1892.15	278.596	276.448	95.9149	215.286	18.481	38.3071	81.147	361.393	433.161	335.578	94.0099	74.6882	34.9442	45.3999	21.2783	34.2104
					11.1711	11.1937															642.844	1837.37	239.624	175.489	85.7116	91.4653	24.3661	55.9168	70.4834	184.024	347.545	626.487	7.01635	105.016	33.9658	21.156	23.877	76.0945
					10.4836	28.7627															662.41	888.401	255.581	354.085	119.237	104.277	64.1713	12.1984	114.672	325.796	460.472	344.477	73.2818	127.762	28.2794	25.6502	14.262	63.8044
					11.6392	17.186															2592.62	725.023	370.656	432.336	99.5973	97.2191	54.3882	39.53	115.976	139.835	599.483	381.301	15.225	8.56025	28.3405	59.4632	13.7881	53.1041
					12.2843	14.2251															1532.13	2033.03	353.165	407.787	158.823	119.39	7.59722	47.4177	110.529	200.288	403.088	335.578	18.9548	96.9448	33.2321	19.9026	36.6562	37.5122
					11.5403	15.6791															915.794	1048.84	327.081	409.935	96.9122	146.855	16.7231	14.3231	110.146	256.444	400.019	290.161	48.7017	12.1066	27.7291	14.8581	16.1422	53.7767
					11.0082	17.8565															1535.07	1454.84	505.677	283.813	150.537	176.621	31.6423	9.06469	102.244	241.715	268.681	201.784	50.6583	25.8948	37.3899	14.797	7.00106	55.3053
					15.248	21.1683															897.206	2044.77	285.961	416.072	135.194	90.0077	21.156	41.9146	63.1186	200.288	379.153	313.483	46.5616	115.288	47.4177	7.99466	10.9143	46.3171
					19.2508	25.0571															975.471	470.661	270.925	549.866	81.1086	95.9149	51.5144	48.2737	104.009	236.498	339.874	457.71	93.4596	89.424	24.3661	29.8692	13.4824	38.7351
					13.0729	19.5441															915.794	1802.15	286.268	398.581	76.7358	164.96	29.4411	38.674	137.994	317.204	371.481	195.033	102.142	10.5627	49.3131	27.6068	13.0085	43.5656
					13.0224	18.8875															690.782	1166.24	333.218	413.004	136.191	110.031	51.2086	49.68	111.45	535.079	384.062	380.994	102.815	117.734	21.0643	62.2147	12.0455	42.1592
					13.577	35.4585															658.497	1974.33	226.122	443.077	151.765	125.604	23.2044	79.2129	111.373	237.112	319.927	441.446	58.8517	12.1984	35.3722	23.1432	7.56665	21.3089
					10.0246	13.0815															870.791	887.423	540.967	424.971	102.206	159.743	26.5062	38.246	123.034	244.477	362.275	536.268	13.4518	58.4237	54.327	21.6911	9.2787	59.3409
					13.9709	17.615															949.056	1181.9	718.949	226.736	105.581	128.673	52.9818	21.7981	102.091	266.878	295.685	306.118	211.652	23.3267	28.7074	16.6619	32.8041	33.7213
					13.5855	22.5556															543.056	1238.64	184.388	290.564	126.218	106.195	26.5673	54.9385	92.8846	252.762	686.633	302.129	170.563	26.017	54.2047	25.0999	16.5855	30.2972
					11.4955	19.5104															1494.96	1620.18	324.933	375.566	121.768	145.934	29.9303	18.0377	66.4941	172.363	244.131	188.282	20.7892	139.501	36.6562	40.4472	26.8731	92.0532
					10.9475	20.3588															567.514	1660.29	301.611	312.965	106.885	78.2701	24.4273	15.5155	76.3905	147.507	378.539	306.425	38.0625	128.985	33.9047	45.7056	25.2833	48.7017
					13.9781	17.1144															1143.74	1359.95	302.839	566.744	68.3737	141.024	20.193	126.539	127.33	176.966	363.809	291.389	80.3135	167.873	33.2933	41.4255	24.0604	26.3839
					11.3623	22.0685															813.071	1180.92	389.068	336.594	84.1773	127.139	28.524	19.1077	63.272	201.515	423.955	205.159	107.462	35.5556	75.8499	39.53	11.2965	40.0192
					16.8235	18.2307															1340.38	2083.9	186.229	367.894	110.031	82.5662	24.9164	19.6121	94.5724	362.006	312.256	172.325	40.9363	29.0743	22.1649	31.092	16.4785	39.4077
					13.8964	16.7377															1158.42	1303.21	175.182	791.37	101.208	174.78	70.2246	16.8301	147.814	216.552	290.161	616.667	59.1574	129.474	52.0035	38.7963	10.792	37.4511
					9.44205	20.0013															920.685	1742.47	132.835	437.246	101.669	96.2985	35.2499	14.4913	111.987	248.159	369.64	393.268	38.674	115.533	30.7863	44.3604	20.2542	49.6189
					11.9596	25.4541															780.786	1899.98	347.641	378.328	96.3752	205.773	40.386	57.9345	90.7365	132.47	270.829	472.133	19.9026	31.1532	31.7035	26.4451	7.9488	38.4294
					11.5345	25.8329															1555.61	2209.13	335.98	533.602	68.2969	230.015	67.412	34.2716	103.318	329.785	356.138	524.3	43.8713	84.5936	29.7469	28.1571	13.8493	32.3761
					10.3555	29.1746															484.357	2279.56	263.253	772.958	102.359	136.421	20.2847	14.69	89.6625	253.376	410.76	128.289	187.683	63.3153	31.7646	32.9875	10.792	19.1841
					12.084	19.2436															889.379	1732.69	147.871	613.387	95.5313	172.018	40.4472	14.5677	77.618	378.577	237.687	172.631	19.551	31.2143	65.5165	26.8731	8.13224	64.2936
					9.07747	45.0715															1521.37	552.839	256.195	471.001	142.865	139.797	21.3701	17.0899	83.7553	140.756	440.526	222.958	11.0825	67.1062	65.333	14.7664	15.011	25.9559
					12.5639	20.1259															896.227	1201.46	300.077	407.173	91.6188	103.356	94.5602	21.8133	164.384	280.994	411.067	234.005	9.50799	69.4297	38.1848	56.8339	14.0633	32.1927
					12.5839	19.8473															1087.98	1436.26	223.974	394.899	207.001	185.827	31.3366	23.6324	83.3717	280.994	334.043	349.693	31.3978	143.659	58.9129	26.9954	8.2851	26.7508
					12.8403	21.1986															665.345	1436.26	377.714	656.349	143.172	139.797	39.8357	27.6068	185.558	180.342	300.288	355.831	19.337	81.4141	22.9598	29.8692	37.5122	29.5023
					12.6342	21.9279															772.96	2459.57	325.547	288.416	70.5984	145.32	70.8361	14.0938	78.3084	231.895	236.153	342.329	112.842	46.9285	55.4276	29.6246	7.8418	32.8041
					10.5114	26.3655															2753.07	1744.43	292.712	899.387	195.033	260.088	22.0274	19.7497	170.829	229.44	348.466	234.618	109.907	114.554	26.5062	36.7174	33.7213	43.321
					5.0318	24.8414															450.116	1116.35	300.077	583.928	118.93	115.094	32.4984	38.7351	109.149	367.53	377.618	406.77	29.0743	176.677	39.8357	19.6427	16.2339	54.6939
					11.1851	17.6736															1208.31	1070.37	463.023	526.237	154.526	180.61	29.0743	18.2211	121.27	261.661	407.998	452.8	86.6114	86.9171	22.4707	43.8101	17.4262	24.305
					15.4063	16.064															599.798	1349.19	522.248	414.231	78.6537	109.11	7.68894	14.7206	108.228	209.187	346.011	280.035	40.6306	165.671	55.7333	45.461	21.0338	26.6896
					9.84306	18.3938															2138.69	1168.2	320.023	344.879	104.967	338.953	12.2289	6.7412	134.388	172.977	748.006	585.98	58.6071	178.879	30.5417	80.8026	25.7725	43.749
					9.36715	21.3466															1304.18	2596.54	304.066	467.319	117.089	101.976	38.8574	47.1731	134.925	327.33	289.241	508.65	71.2641	9.00355	20.8197	30.9086	44.3604	46.7451
					15.5074	17.6498															691.76	1194.61	267.242	495.858	181.837	83.3334	37.6345	16.3256	138.071	203.356	377.925	277.887	25.8336	61.6032	29.9914	30.236	11.8162	32.4372
					11.2805	11.1433															1348.21	865.9	337.208	240.852	92.5394	94.7642	24.1827	46.8674	101.247	376.122	365.957	226.333	52.1258	137.545	33.1098	25.8948	34.5773	53.9601
					12.2325	13.6054															1190.7	1465.61	195.742	265.094	104.814	120.311	39.2854	52.9207	154.258	345.436	352.148	463.541	96.8837	137.789	36.8396	56.9562	12.3818	25.4667
					10.332	25.4622															933.403	972.536	283.813	603.568	103.97	169.87	23.021	45.8279	81.7607	132.701	411.373	371.481	50.3526	44.3604	31.8258	14.5371	10.5322	58.3014
					11.2353	29.8743															745.567	1246.46	292.405	400.115	121.999	145.934	16.0963	41.3643	63.3487	228.52	308.573	244.438	37.0231	23.9993	29.6246	24.9776	21.8133	33.3544
					14.2745	40.498															669.259	2126.95	351.63	499.847	89.394	130.207	39.2243	46.9285	123.648	239.567	359.513	248.734	21.6911	114.31	23.6324	29.3189	8.54496	28.8297
					13.7864	21.8858															2545.67	1600.61	361.45	525.317	114.327	137.956	25.4667	43.6267	66.0338	227.906	253.03	508.343	43.1987	87.4063	25.8948	43.2598	15.9435	67.9011
					14.7462	18.3365															1617.25	1751.27	210.472	560.606	101.362	107.499	31.5812	32.3761	106.08	130.015	473.667	430.399	26.8119	50.1692	32.1315	41.3032	11.327	23.0821
					12.326	22.0457															815.027	1006.78	239.011	544.342	122.766	100.978	64.049	36.5951	79.5359	169.601	611.757	336.805	27.3622	12.4888	44.1159	18.4504	10.1959	23.021
					8.21545	31.8275															542.078	1294.4	355.006	472.229	119.16	138.876	17.9001	11.3118	135.846	242.635	538.723	246.279	20.621	38.9797	43.5044	75.7888	7.5055	20.5905
					14.7249	19.3582															892.314	1134.94	432.95	300.077	114.25	208.842	39.4077	19.0466	121.423	170.829	735.731	241.676	38.0625	20.4682	51.1475	13.7575	13.5435	36.2282
					11.6948	22.3829															865.9	1721.92	216.302	104.68	104.124	88.5501	70.7138	25.4667	149.041	241.715	622.804	263.157	27.2399	106.483	26.6896	39.5912	12.1066	21.0949
					12.8846	22.4106															898.184	3821.39	250.978	89.3365	153.913	131.972	38.8574	31.4589	90.5064	257.979	400.633	447.277	44.1159	8.25453	28.1571	22.2261	20.3459	99.574
					10.5209	35.3568															1030.26	1124.17	249.751	471.922	103.893	147.468	41.9758	37.3288	84.5225	355.869	305.811	257.94	63.4987	155.399	40.0192	42.893	6.23675	30.8475
					11.9318	23.7519															1074.28	1095.8	173.648	617.07	141.331	128.289	68.8183	136.077	117.434	261.354	408.919	489.624	62.2147	68.3903	24.9164	37.4511	23.2044	65.6388
					10.3109	17.8211															797.418	1802.15	447.986	371.27	79.4208	84.1773	18.5421	17.8542	68.1819	221.155	252.724	275.125	54.0213	102.754	19.444	37.4511	17.2734	43.2598
					12.8177	16.5632															806.223	1111.46	280.131	534.523	101.132	121.385	47.8457	6.68005	77.5413	247.545	318.393	305.505	94.6825	194.287	49.252	21.156	29.38	22.4707
					10.2467	28.3944															569.471	1379.51	540.046	373.725	152.378	126.371	66.1891	42.1592	133.544	195.992	674.358	491.159	71.7532	49.1297	45.6445	32.1315	27.5457	35.739
					13.7502	30.8653															751.437	1986.07	292.712	615.842	88.857	96.8355	108.685	20.7892	151.803	341.446	549.77	409.532	150.018	148.551	25.8948	29.0743	25.3445	40.386
					8.32585	15.2067															1588.87	1075.26	432.643	509.053	156.674	98.9836	92.1755	40.4472	83.6786	124.722	288.627	109.187	90.9526	186.216	35.311	31.092	16.7689	57.6288
					10.2992	17.1908															1402.99	1131.02	301.918	271.231	118.93	154.526	52.7372	40.9363	132.47	303.088	552.839	201.477	116.022	108.44	67.9011	40.9975	17.6097	37.0842
					13.1705	16.3078															865.9	1718.99	165.363	414.538	211.297	144.093	12.3971	69.552	159.168	578.961	454.949	313.79	51.4532	30.7863	14.9651	41.3032	11.3576	67.7788
					14.8857	25.9456															660.454	1313.97	620.752	386.613	92.6161	259.782	38.246	23.2044	114.749	157.94	443.288	563.886	104.527	103.12	34.6384	21.4923	8.7284	62.5815
					10.5905	22.29															873.726	1124.17	168.124	336.901	141.024	163.732	53.899	29.1966	132.087	286.517	428.865	95.7615	29.9303	121.892	84.349	25.2222	18.1905	89.9743
					8.86019	59.5078															2318.7	366.715	400.115	202.187	123.993	130.591	44.3604	60.1357	94.2655	342.367	132.739	518.163	17.8389	49.9246	48.5794	14.0021	24.0604	39.7134
					14.0957	13.2522															829.702	1054.71	199.118	436.326	118.546	107.346	41.5478	34.5161	154.258	228.826	383.142	348.159	20.5599	87.4674	25.2833	41.7312	10.8837	13.2225
					10.6827	17.5645															1139.83	2483.05	166.897	830.649	143.172	140.411	57.5065	11.1436	104.699	344.822	537.496	346.318	48.7017	17.6097	22.5929	24.9164	20.5446	23.6935
					12.8094	16.4127															381.634	1978.24	223.974	503.836	94.9176	219.889	20.2694	27.4845	93.2682	130.936	238.301	395.723	18.6338	200.402	28.4628	28.952	16.2339	36.9008
					11.0069	26.4928															1531.15	2115.21	379.248	213.234	141.024	245.359	31.2755	17.5179	120.733	379.191	659.628	308.266	102.142	67.5343	21.7522	36.4728	21.2478	43.5044
					11.3226	24.0542															1309.08	938.295	281.665	541.888	123.61	119.927	27.9125	19.765	154.565	209.801	103.74	182.451	34.5161	64.1713	37.4511	32.3149	14.4148	19.4746
					11.5304	13.9536															1136.89	1228.85	331.377	446.452	89.5474	97.6794	45.6445	24.1827	104.776	141.676	179.689	219.889	44.0547	48.6406	22.0121	33.171	19.6733	35.8002
					10.0396	14.9961															699.586	1798.23	249.137	308.669	87.3226	207.921	36.4728	64.3547	87.361	195.071	491.159	217.127	146.594	97.3117	28.952	33.4155	11.5716	21.9356
					10.5075	13.5659															808.179	1156.46	250.978	235.021	166.494	87.3226	19.9332	35.5556	175.739	308.612	473.054	480.418	142.436	111.864	60.1357	45.5833	15.8212	70.0412
					15.2832	13.3039															883.509	1494.96	155.543	496.778	260.395	188.895	34.3939	9.64557	111.987	214.711	606.847	517.856	19.444	96.7614	32.743	23.877	9.53856	36.9619
					12.0718	16.6529															1466.58	1662.25	166.283	495.551	85.2513	185.213	33.9658	58.118	61.0472	244.17	280.955	628.942	65.2719	109.418	19.8414	52.7372	23.5713	33.6601
					8.18187	21.2998															805.244	1939.11	307.135	579.018	93.6134	114.25	35.311	18.2822	79.7661	205.811	509.878	212.831	32.1927	45.7056	47.2954	25.2833	11.2965	44.6662
					11.8448	19.6513															1574.2	819.919	276.141	451.669	87.3226	198.408	12.0608	23.5101	100.096	367.223	192.885	319.007	25.2222	32.4984	12.9627	22.0579	23.877	26.0782
					17.7414	19.0797															1443.11	663.389	184.695	342.731	86.5555	107.039	19.4287	25.3445	117.587	155.178	582.298	307.653	62.5815	77.9288	58.0568	44.2993	32.4372	23.0821
					8.05581	16.5258															1636.81	1531.15	169.659	606.023	76.5056	255.485	118.223	18.588	78.155	190.775	475.202	287.399	11.4035	52.3704	46.1336	25.7113	7.03163	48.8851
					12.3745	27.0761															1058.63	1946.94	391.523	297.622	103.126	140.104	22.7764	121.403	115.593	193.844	525.221	251.189	9.64557	79.702	25.4056	40.1415	21.5076	40.9975
					10.5869	16.662															1447.02	893.293	271.231	537.285	96.1451	163.732	49.9857	17.6708	94.1888	178.807	258.247	410.146	69.3686	93.5207	19.23	107.951	12.2901	50.5972
					12.4935	28.9118															990.146	2447.83	531.147	283.199	187.975	111.872	15.6683	11.6022	102.858	242.942	619.122	265.919	22.8987	70.5915	29.3189	18.2975	25.0387	35.0664
					9.37538	16.5402															1024.39	1229.83	103.069	853.971	104.2	105.198	47.8457	15.3167	103.241	166.533	427.024	518.777	155.155	36.5951	20.3	40.0192	7.30678	50.536
					11.1413	30.2586															768.068	1204.4	291.792	552.014	91.1585	145.014	54.8773	19.1077	161.93	184.638	447.891	487.783	34.3327	49.4966	48.7017	19.4746	25.7113	38.4294
					8.71306	15.0449															896.227	1075.26	228.884	196.663	93.3833	104.43	29.0131	41.8535	72.3246	213.79	467.223	334.964	58.3626	79.7632	36.0448	38.246	23.1432	46.5616
					9.98906	22.3166															1178.96	1248.42	447.68	646.529	89.3173	164.96	35.6168	48.2125	62.3514	368.757	679.268	471.826	35.8613	30.9698	25.0999	30.1137	11.5105	27.3011
					17.1608	18.9199															592.95	1318.86	248.523	177.33	80.9552	133.659	30.1749	68.9406	105.696	266.571	240.756	658.401	214.587	42.4649	32.8041	11.8009	22.2261	51.8812
					18.2865	23.0537															797.418	1802.15	129.996	56.8086	101.822	100.901	20.3917	27.7291	161.009	233.736	284.331	217.741	113.332	17.9765	21.0796	42.6484	16.0658	23.1432
					13.3435	16.9069															1469.52	1654.42	475.911	558.151	250.576	145.934	54.5716	13.6353	132.317	337.764	351.228	283.717	60.6249	110.397	40.9975	77.99	20.1777	33.9658
					9.64063	20.4809															705.456	878.618	482.662	459.954	155.754	152.992	25.2222	39.53	86.287	411.412	472.747	386.824	29.7469	204.804	68.9406	23.877	13.2684	20.9268
					9.57305	28.038															806.223	2639.58	363.598	117.108	152.992	175.7	29.6857	19.8873	77.618	320.579	284.331	92.0024	158.334	47.0508	46.3782	30.236	21.8898	29.38
					9.34387	18.1428															589.037	1084.06	175.489	370.656	141.024	82.4895	7.00106	23.2044	101.784	103.088	389.279	401.247	37.5122	28.7074	26.017	32.0704	24.9164	16.6925
					9.62358	27.9556															521.533	2009.55	260.184	377.407	160.664	96.9889	15.2556	43.9324	151.189	289.893	433.468	280.648	8.22395	8.59082	28.6463	28.7686	40.6306	52.615
					7.74363	16.4294															680.998	1023.41	190.526	710.357	89.2406	94.8409	19.1841	18.6033	125.949	140.756	303.97	357.979	98.7792	15.8212	36.9008	48.2125	8.78954	27.1788
					11.7693	24.2863															929.49	1491.04	318.796	381.396	123.686	111.105	83.0038	17.8542	115.823	300.94	772.555	259.782	27.4234	166.161	43.6878	22.3484	40.9363	63.0707
					11.5239	16.6056															1055.69	2533.93	459.954	413.004	140.411	205.773	87.284	43.321	178.193	223.303	337.112	423.034	67.1674	13.0391	31.2755	35.8613	73.8321	65.333
					13.3856	21.7975															694.695	1359.95	255.581	526.544	103.74	152.685	35.6168	29.808	126.793	273.322	324.223	344.477	29.2577	7.04692	73.2818	32.6207	11.9538	26.017
					10.9229	12.4766															1554.63	1892.15	346.414	300.691	91.4653	125.374	19.4746	24.2438	151.803	176.659	642.444	283.41	122.626	210.429	57.5677	33.0487	13.4671	24.7941
					15.421	20.0859															766.112	1411.8	349.789	496.778	92.8462	102.589	19.5816	12.4888	86.4404	362.927	375.777	277.58	93.1539	15.6225	31.5201	29.6246	41.4255	73.4653
					11.7713	18.7697															865.9	590.993	135.52	424.358	85.2513	130.668	55.6722	16.5091	109.225	208.573	257.02	315.938	121.403	36.1671	40.9975	35.5556	17.9612	20.8045
					10.1343	24.2005															772.96	1628.01	258.036	320.023	181.224	98.2164	34.027	21.5841	122.267	148.734	594.573	325.451	6.12975	13.4365	27.6068	38.0625	15.0263	19.0007
					7.96092	23.4055															1103.63	1654.42	172.114	404.411	132.125	180.61	73.0373	13.9257	104.546	287.745	553.453	203.318	32.3761	248.094	48.7017	30.7252	21.9356	37.1454
					17.0107	19.147															1000.91	972.536	297.315	532.988	145.934	139.797	23.877	60.6861	133.084	147.2	345.397	240.449	89.3017	56.1613	35.739	40.0803	21.6911	23.0821
					10.8265	26.9988															1579.09	1316.9	440.929	369.429	127.829	194.419	51.6366	69.124	161.623	319.659	300.902	296.605	23.1432	235.865	49.7412	34.5773	21.7675	30.236
					9.97488	11.3759															652.627	1185.81	275.528	885.885	149.31	95.608	24.4884	15.4084	113.291	155.792	348.773	307.039	85.1439	195.999	41.3643	22.8375	7.16921	51.5144
					16.8643	18.86															1631.92	1465.61	122.401	546.184	101.055	125.067	64.2324	18.1294	120.349	130.322	357.058	395.723	136.077	39.6523	33.599	36.4116	23.449	52.9818
					12.2194	18.3542															1081.13	1402.02	279.517	367.894	95.6848	134.043	20.1013	73.771	88.2816	203.356	605.62	173.859	107.217	34.2716	39.5912	23.5713	23.021	39.3466
					7.62049	31.3176															983.297	1297.34	274.607	334.753	81.4922	71.1354	25.4667	13.7881	85.75	334.388	366.571	407.691	21.2172	69.8577	36.3505	26.8731	10.4404	35.8613
					8.67635	13.0748															1179.94	1829.54	183.775	601.113	148.082	161.584	33.4155	9.76786	84.5225	213.483	532.586	264.078	85.0828	112.842	19.7344	27.1176	96.1499	56.5894
					10.4269	16.9245															1742.47	1986.07	282.279	391.523	94.8409	120.157	22.4095	46.9897	98.4849	202.743	334.964	666.993	11.9538	55.4276	45.1553	24.6719	7.49022	54.2659
					9.88906	30.0677															1880.41	1868.67	219.064	928.846	73.4369	148.696	31.7035	25.7113	97.5643	231.281	655.946	334.35	46.9285	56.4671	26.5673	26.1393	9.722	20.2542
					9.36851	18.8979															1744.43	734.806	435.712	346.107	86.0952	113.253	25.4667	23.6324	102.781	176.659	390.813	739.414	84.2879	141.947	55.9779	37.0231	8.66725	49.1297
					12.6448	19.4104															691.76	1494.96	294.86	765.593	102.666	111.182	22.8375	20.8197	110.223	324.876	387.745	300.288	27.3622	33.2321	25.7725	58.2403	38.9797	16.7078
					14.704	17.9602															685.89	2753.07	157.077	463.944	132.892	217.127	100.858	21.7522	196.299	112.14	421.5	392.041	19.7956	9.87486	33.3544	70.7749	42.1592	38.1237
					9.11907	19.0471															560.666	1107.54	336.594	287.189	101.515	126.985	38.1848	32.2538	145.666	184.638	143.172	352.762	59.402	107.951	37.2677	28.7074	11.4646	34.1493
					11.9612	24.249															818.941	529.36	239.931	490.948	114.327	262.236	16.5243	19.9637	141.369	290.813	361.354	224.185	78.2346	142.192	37.4511	31.4589	18.1905	76.8282
					8.89929	21.6215															850.247	1272.88	168.124	899.387	83.8704	179.383	17.7319	29.808	170.522	232.816	310.414	263.771	127.028	77.1951	16.3103	40.6306	32.4372	31.092
					11.5726	14.8191															607.625	3527.89	299.156	737.361	106.118	206.08	52.8595	72.059	117.741	307.691	292.616	156.061	44.3604	58.118	20.7433	39.3466	22.8375	42.4649
					9.4035	22.0782															891.336	2639.58	357.154	389.068	64.4611	214.365	38.0014	17.9765	128.481	154.565	364.423	235.539	27.7902	234.153	12.5805	45.7668	13.1767	23.7547
					9.00582	18.5499															783.721	1520.39	190.832	596.203	190.43	108.19	49.8023	31.0309	87.898	304.009	413.215	385.597	23.8158	106.728	35.1276	11.8009	21.6146	14.9499
					9.61179	18.4036															534.251	1841.28	334.446	364.519	77.2728	121.231	38.3683	16.3409	73.552	185.558	319.007	275.739	31.7035	48.4571	18.374	30.2972	11.6939	67.4731
					12.7701	18.1306															1019.5	959.818	133.602	376.793	156.674	123.303	14.6594	17.0899	139.528	191.389	421.5	307.346	130.697	196.977	24.4884	23.8158	10.7767	41.0586
					11.6935	31.0084															1254.29	1327.66	368.508	282.586	115.554	94.9943	41.7312	41.4255	77.8482	249.08	343.556	444.515	52.2481	63.7433	45.5222	20.3306	12.4429	30.7863
					9.33044	14.6863															371.607	1778.67	112.965	749.636	135.04	222.344	62.0924	16.6008	126.87	153.337	245.359	345.397	24.7941	13.3754	33.3544	17.9154	11.8162	20.1013
					9.62257	20.0302															659.475	938.295	154.009	636.709	93.1531	85.7883	33.3544	19.3523	82.6813	267.798	331.281	513.56	27.4845	12.3359	51.8812	33.599	9.59971	19.4287
					15.0477	20.2497															1599.64	555.774	173.341	409.321	158.823	123.84	33.7213	14.7206	88.3583	231.281	370.867	435.923	101.531	97.3728	28.096	19.1536	13.6811	21.1255
					9.96424	25.7904															1123.2	1248.42	219.985	516.725	73.2068	94.4573	26.6896	28.1571	147.507	248.466	400.633	252.11	23.1432	133.632	51.5755	60.9306	11.4188	29.0131
					11.0975	15.4875															1327.66	1296.36	106.291	324.012	171.711	76.5823	64.905	23.0821	72.478	302.474	248.121	88.32	31.3366	31.2755	26.3228	39.8357	13.2837	26.9342
					9.1221	17.9719															720.131	1152.55	272.459	526.544	106.195	154.22	36.5951	32.1315	63.8857	192.616	381.914	410.76	42.2204	41.6089	32.6207	28.4017	20.7586	32.743
					8.75015	17.0651															462.834	1245.49	233.487	338.742	83.4101	151.458	51.0252	35.0053	202.436	192.923	706.272	295.378	32.8041	7.64308	44.3604	50.1692	10.6392	16.2186
					8.5142	21.3306															745.567	1204.4	368.201	514.27	91.3119	122.229	22.4095	21.5382	106.233	175.739	254.565	346.625	83.1873	29.8692	20.4223	21.4771	13.8034	34.5773
					9.10685	16.5655															1647.57	1559.52	392.137	513.963	148.082	85.7883	34.5161	19.7803	81.0702	148.121	361.968	652.264	23.021	165.427	42.0369	30.236	23.6935	32.743
					13.3802	21.714															1245.49	2279.56	288.416	395.512	129.133	128.903	23.9993	17.946	153.644	155.178	262.85	457.71	97.4951	91.0138	27.1176	18.0835	23.2655	35.4333
					14.8953	34.2663															346.17	1042.97	239.011	469.774	112.793	87.5528	34.2104	32.3761	72.0177	217.779	267.453	401.554	6.66477	160.046	17.8695	40.1415	16.5549	19.872
					13.0491	18.4723															959.818	1672.03	163.828	439.701	89.8543	129.747	34.5161	19.7956	108.611	300.326	420.579	183.372	16.2339	45.5833	42.6484	30.0526	19.3523	53.899
					18.1115	18.915															591.972	1503.76	108.669	368.508	156.368	100.211	39.53	22.1038	108.151	266.264	439.605	436.537	26.8731	13.2837	43.0764	27.9737	35.6779	57.5677
					7.49186	27.2999															787.635	2729.59	201.88	490.948	149.31	135.808	77.8065	25.9559	77.618	122.804	473.054	294.151	18.16	120.669	25.2222	39.4077	15.4696	48.0291
					9.66628	13.0299															785.678	2115.21	184.695	445.225	134.964	135.501	40.8752	12.5194	93.1915	157.94	573.706	366.264	76.8894	44.8496	30.4195	23.5101	7.06221	21.7063
					9.76826	24.5786															1071.35	1055.69	198.504	236.249	167.108	79.1907	23.8158	17.7319	141.983	259.513	495.148	244.438	58.7294	120.914	21.156	32.1927	37.3288	20.1013
					15.0096	26.5828															905.032	1001.89	235.635	514.27	104.737	137.342	24.8553	68.3291	100.94	283.142	267.146	322.075	19.123	36.0448	110.397	34.8219	6.58833	21.6146
					15.0019	13.7913															695.673	2275.65	163.828	585.156	164.96	108.803	32.4372	11.113	132.01	376.429	493.614	561.431	187.928	12.1066	51.9424	21.0032	24.6719	98.6569
					11.3875	19.1746															803.288	1044.93	234.408	487.265	175.086	256.099	30.1137	16.0199	77.5413	240.487	342.635	274.204	41.2421	240.757	26.2005	38.5517	8.19338	26.6896
					13.042	17.9255															722.088	1903.89	410.242	538.512	150.23	131.895	66.0668	53.043	76.7741	234.35	471.826	260.702	16.2798	30.9086	44.605	31.7646	9.29398	45.8279
[truncated: 64,887 more rows]

## Sheet: #3_Figs2,S3,S4,S5A
Species	Condition	Replicate ID	Sinking velocity (um/s)	Buoyant mass_mean (pg)	Buoyant mass_sd (pg)	# of measured cells	Volume_mean (um3)	Volume_sd (um3)	# of measured cells	Density (g/ml)	Proliferation rate (doubling/day)	Water volume (um3)	Dry volume (um3)	Dry density (g/ml)
[truncated: 294 more rows]

[truncated: 11 more sheets: #4_Fig2D, #5_Fig3, #6_Figs4,S5B, #7_Figs5A,5F,5G,S6A, #8_Figs5D,S6B, #9_Fig5E, #10_Figs6B,S8B,S8C, #11_Fig6C, #12_FigS7, #13_FigS8D, #14_FigS8E]
